# Supplementary material for: Determination of appropriate time for establishing a model of postmenopausal osteoporosis induced by bilateral oophorectomy: From bibliometric analysis to animal experiment
Source: PLoS One. 2025 Dec 4;20(12):e0336703. doi: 10.1371/journal.pone.0336703 (PMC12677515; doi:10.1371/journal.pone.0336703)
Supplement: S1 File — (ZIP) [file pone.0336703.s001.zip]

Archive with 40 entries (30 files):
- Supporting Information Captions/
- Supporting Information Captions/S1_Data_Bibliometric_analysis/
- Supporting Information Captions/S1_Data_Bibliometric_analysis/included literature.xlsx
- Supporting Information Captions/S1_Data_Bibliometric_analysis/model species selection.xlsx
- Supporting Information Captions/S1_Data_Bibliometric_analysis/The age classification of C57BL6j mice.xlsx
- Supporting Information Captions/S2_Data_Estrogen Level_analysis/
- Supporting Information Captions/S2_Data_Estrogen Level_analysis/The periodic changes in E2 levels in mice across the 4-week, 6-week, 8-week, 10-week, and 12-week age groups.xlsx
- Supporting Information Captions/S3_Data_MicroCT_quantification/
- Supporting Information Captions/S3_Data_MicroCT_quantification/MicroCT_quantification.xlsx
- Supporting Information Captions/S3_Data_MicroCT_quantification/Picture/
- Supporting Information Captions/S3_Data_MicroCT_quantification/Picture/12-week model/
- Supporting Information Captions/S3_Data_MicroCT_quantification/Picture/12-week model/12week-1-1.bmp
- Supporting Information Captions/S3_Data_MicroCT_quantification/Picture/12-week model/12week-1-2.bmp
- Supporting Information Captions/S3_Data_MicroCT_quantification/Picture/12-week model/12week-2-1.bmp
- Supporting Information Captions/S3_Data_MicroCT_quantification/Picture/12-week model/12week-2-2.bmp
- Supporting Information Captions/S3_Data_MicroCT_quantification/Picture/12-week model/12week-3-1.bmp
- Supporting Information Captions/S3_Data_MicroCT_quantification/Picture/12-week model/12week-3-2.bmp
- Supporting Information Captions/S3_Data_MicroCT_quantification/Picture/6-week model/
- Supporting Information Captions/S3_Data_MicroCT_quantification/Picture/6-week model/6week-1-1.bmp
- Supporting Information Captions/S3_Data_MicroCT_quantification/Picture/6-week model/6week-1-2.bmp
- Supporting Information Captions/S3_Data_MicroCT_quantification/Picture/6-week model/6week-2-1.bmp
- Supporting Information Captions/S3_Data_MicroCT_quantification/Picture/6-week model/6week-2-2.bmp
- Supporting Information Captions/S3_Data_MicroCT_quantification/Picture/6-week model/6week-3-1.bmp
- Supporting Information Captions/S3_Data_MicroCT_quantification/Picture/6-week model/6week-3-2.bmp
- Supporting Information Captions/S3_Data_MicroCT_quantification/Picture/9-week model/
- Supporting Information Captions/S3_Data_MicroCT_quantification/Picture/9-week model/9week-1-1.bmp
- Supporting Information Captions/S3_Data_MicroCT_quantification/Picture/9-week model/9week-1-2.bmp
- Supporting Information Captions/S3_Data_MicroCT_quantification/Picture/9-week model/9week-2-1.bmp
- Supporting Information Captions/S3_Data_MicroCT_quantification/Picture/9-week model/9week-2-2.bmp
- Supporting Information Captions/S3_Data_MicroCT_quantification/Picture/9-week model/9week-3-1.bmp
- Supporting Information Captions/S3_Data_MicroCT_quantification/Picture/9-week model/9week-3-2.bmp
- Supporting Information Captions/S3_Data_MicroCT_quantification/Picture/sham/
- Supporting Information Captions/S3_Data_MicroCT_quantification/Picture/sham/sham-1-1.bmp
- Supporting Information Captions/S3_Data_MicroCT_quantification/Picture/sham/sham-1-2.bmp
- Supporting Information Captions/S3_Data_MicroCT_quantification/Picture/sham/sham-2-1.bmp
- Supporting Information Captions/S3_Data_MicroCT_quantification/Picture/sham/sham-2-2.bmp
- Supporting Information Captions/S3_Data_MicroCT_quantification/Picture/sham/sham-3-1.bmp
- Supporting Information Captions/S3_Data_MicroCT_quantification/Picture/sham/sham-3-2.bmp
- Supporting Information Captions/S4_Data_Markers of Bone Metabolism/
- Supporting Information Captions/S4_Data_Markers of Bone Metabolism/Markers of Bone Metabolism.xlsx
