# Supplementary material for: Determination of appropriate time for establishing a model of postmenopausal osteoporosis induced by bilateral oophorectomy: From bibliometric analysis to animal experiment
Source: PLoS One. 2025 Dec 4;20(12):e0336703. doi: 10.1371/journal.pone.0336703 (PMC12677515; doi:10.1371/journal.pone.0336703)
Supplement: S1 File — (ZIP) [file pone.0336703.s001.zip › Supporting Information Captions/S1_Data_Bibliometric_analysis/included literature.xlsx]

## Sheet: Sheet1
Serial Number	Title	Animal Type	Breed	Month of Age	Month of Age Summary	Modeling Method
1	LncRNA MEG3 inhibited osteogenic differentiation of bone marrow mesenchymal stem cells from postmenopausal osteoporosis by targeting miR-133a-3p	mice	Balb/c	Unspecified	Unspecified	Bilateral Ovariectomy
2	Aptamer-functionalized exosomes from bone marrow stromal cells target bone to promote bone regeneration	mice	C57BL/6	3-Month-Old	3-Month-Old	Bilateral Ovariectomy
3	MiR-27a is Essential for the Shift from Osteogenic Differentiation to Adipogenic Differentiation of Mesenchymal Stem Cells in Postmenopausal Osteoporosis	mice	Balb/c	8-Week-Old	8-Week-Old	Bilateral Ovariectomy
4	Estrogen Deficiency-Mediated M2 Macrophage Osteoclastogenesis Contributes to M1/M2 Ratio Alteration in Ovariectomized Osteoporotic Mice	mice	C57BL/6	Unspecified	Unspecified	Bilateral Ovariectomy
5	Leonurine hydrochloride inhibits osteoclastogenesis and prevents osteoporosis associated with estrogen deficiency by inhibiting the NF-κB and PI3K/Akt signaling pathways	mice	Balb/c	11-Week-Old	8-to 12-Week-Old	Bilateral Ovariectomy
6	Hydrogen Sulfide Is a Novel Regulator of Bone Formation Implicated in the Bone Loss Induced by Estrogen Deficiency	mice	C57BL/6	9-to 10-Week-Old	8-to 12-Week-Old	Bilateral Ovariectomy
7	Melatonin Suppresses Estrogen Deficiency-Induced Osteoporosis and Promotes Osteoblastogenesis by Inactivating the NLRP3 Inflammasome	mice	C57BL/6	12-Week-Old	3-Month-Old	Bilateral Ovariectomy
8	Regulation of bone mass through pineal-derived melatonin-MT2 receptor pathway	mice	C57BL/6	6-Week-Old	6-Week-Old	Bilateral Ovariectomy
9	Human type H vessels are a sensitive biomarker of bone mass	mice	C57BL/6	8-Week-Old	8-Week-Old	Bilateral Ovariectomy
10	Matrine prevents bone loss in ovariectomized mice by inhibiting RANKL-induced osteoclastogenesis	mice	C57BL/6	8-Week-Old	8-Week-Old	Bilateral Ovariectomy
11	Pyrroloquinoline Quinone Prevents Estrogen Deficiency-Induced Osteoporosis by Inhibiting Oxidative Stress and Osteocyte Senescence	mice	C57BL/6	8-Week-Old	8-Week-Old	Bilateral Ovariectomy
12	MiR-214 Attenuates Osteogenic Differentiation of Mesenchymal Stem Cells via Targeting FGFR1	mice	C57BL/6	6-Month-Old	＞3-Month-Old	Bilateral Ovariectomy
13	Iron overload increases osteoclastogenesis and aggravates the effects of ovariectomy on bone mass	mice	ICR	2-Month-Old	8-Week-Old	Bilateral Ovariectomy
14	Dimethyloxalylglycine Prevents Bone Loss in Ovariectomized C57BL/6J Mice through Enhanced Angiogenesis and Osteogenesis	mice	C57BL/6	10-Week-Old	8-to 12-Week-Old	Bilateral Ovariectomy
15	Human umbilical cord mesenchymal stromal cells-derived extracellular vesicles exert potent bone protective effects by CLEC11A-mediated regulation of bone metabolism	mice	C57BL/6	8-Week-Old	8-Week-Old	Bilateral Ovariectomy
16	51-100-32eIF2α signaling regulates autophagy of osteoblasts and the development of osteoclasts in OVX mice	mice	C57BL/6	16-Week-Old	＞3-Month-Old	Bilateral Ovariectomy
17	Circulating miR-338 Cluster activities on osteoblast differentiation: Potential Diagnostic and Therapeutic Targets for Postmenopausal Osteoporosis	mice	C57BL/6	Unspecified	Unspecified	Bilateral Ovariectomy
18	Foxf1 knockdown promotes BMSC osteogenesis in part by activating the Wnt/β-catenin signalling pathway and prevents ovariectomy-induced bone loss	mice	Gene Editing	8-Week-Old	8-Week-Old	Bilateral Ovariectomy
19	In Vitro and In Vivo Effects of Gracilaria verrucosa Extracts on Osteoclast Differentiation	mice	ICR	5-Week-Old	3-to 6-Week-Old	Bilateral Ovariectomy
20	A bone-targeting delivery system carrying osteogenic phytomolecule icaritin prevents osteoporosis in mice	mice	C57BL/6	4-Month-Old	＞3-Month-Old	Bilateral Ovariectomy
21	Linarin promotes osteogenic differentiation by activating the BMP-2/RUNX2 pathway via protein kinase A signaling	mice	C57BL/6	8-Week-Old	8-Week-Old	Bilateral Ovariectomy
22	Cutting Edge: EZH2 Promotes Osteoclastogenesis by Epigenetic Silencing of the Negative Regulator IRF8	mice	C3H/HeN	11-Week-Old	8-to 12-Week-Old	Bilateral Ovariectomy
23	Glycyrrhizic acid suppresses osteoclast differentiation and postmenopausal osteoporosis by modulating the NF-κB, ERK, and JNK signaling pathways	mice	C57BL/6	8-Week-Old	8-Week-Old	Bilateral Ovariectomy
24	LncRNA DANCR and miR-320a suppressed osteogenic differentiation in osteoporosis by directly inhibiting the Wnt/β-catenin signaling pathway	mice	C57BL/6	8-Week-Old	8-Week-Old	Bilateral Ovariectomy
25	Dysregulation of ectonucleotidase-mediated extracellular adenosine during postmenopausal bone loss	mice	C57BL/6	12-Week-Old	3-Month-Old	Bilateral Ovariectomy
26	Matrine derivate MASM uncovers a novel function for ribosomal protein S5 in osteoclastogenesis and postmenopausal osteoporosis	mice	C57BL/6	6-Week-Old	6-Week-Old	Bilateral Ovariectomy
27	Integrative Bone Metabolomics—Lipidomics Strategy for Pathological Mechanism of Postmenopausal Osteoporosis Mouse Model	mice	C57BL/6	8-Week-Old	8-Week-Old	Bilateral Ovariectomy
28	101-150-31Pulsed electromagnetic fields (PEMF) attenuate changes in vertebral bone mass, architecture and strength in ovariectomized mice	mice	C57BL/6	3-Month-Old	3-Month-Old	Bilateral Ovariectomy
29	Bacillus clausii inhibits bone loss by skewing Treg-Th17 cell equilibrium in postmenopausal osteoporotic mice model	mice	C57BL/6	8-to 10-Week-Old	8-to 12-Week-Old	Bilateral Ovariectomy
30	Declining histone acetyltransferase GCN5 represses BMSC-mediated angiogenesis during osteoporosis	mice	C57BL/6	8-Week-Old	8-Week-Old	Bilateral Ovariectomy
31	IL-18BP is decreased in osteoporotic women: Prevents Inflammasome mediated IL-18 activation and reduces Th17 differentiation	mice	C57BL/6	8-to 9-Week-Old	8-to 12-Week-Old	Bilateral Ovariectomy
32	Siglec-15 is a potential therapeutic target for postmenopausal osteoporosis	mice	Gene Editing	14-Week-Old	＞3-Month-Old	Bilateral Ovariectomy
33	Lactulose Suppresses Osteoclastogenesis and Ameliorates Estrogen Deficiency-Induced Bone Loss in Mice	mice	C57BL/6	8-Week-Old	8-Week-Old	Bilateral Ovariectomy
34	H19 and Foxc2 synergistically promotes osteogenic differentiation of BMSCs via Wnt--catenin pathway	mice	C57BL/6	Unspecified	Unspecified	Bilateral Ovariectomy
35	18β-Glycyrrhetinic Acid Inhibits Osteoclastogenesis In Vivo and In Vitro by Blocking RANKL-Mediated RANK-TRAF6 Interactions and NF-κB and MAPK Signaling Pathways	mice	C57BL/6	8-Week-Old	8-Week-Old	Bilateral Ovariectomy
36	Inhibition of Osteoclastogenesis and Bone Resorption in vitro and in vivo by a prenylflavonoid xanthohumol from hops	mice	C57BL/6	8-Week-Old	8-Week-Old	Bilateral Ovariectomy
37	In Vivo Screening for Anti-Osteoporotic Fraction from Extract of Herbal Formula Xianlinggubao in Ovariectomized Mice	mice	C57BL/6	4-Month-Old	＞3-Month-Old	Bilateral Ovariectomy
38	JAK2/STAT3 regulates estrogen-related senescence of bone marrow stem cells	mice	C57BL/6	8-Week-Old	8-Week-Old	Bilateral Ovariectomy
39	Ovariectomy Activates Chronic Low-Grade Inflammation Mediated by Memory T Cells, Which Promotes Osteoporosis in Mice	mice	C57BL/6	12-Week-Old	3-Month-Old	Bilateral Ovariectomy
40	An Ectosteric Inhibitor of Cathepsin K Inhibits Bone Resorption in Ovariectomized Mice	mice	C57BL/6	3-Month-Old	3-Month-Old	Bilateral Ovariectomy
41	A novel pyrazole derivative protects from ovariectomy-induced osteoporosis through the inhibition of NADPH oxidase	mice	ddy	Unspecified	Unspecified	Bilateral Ovariectomy
42	Regulation of bone formation by baicalein via the mTORC1 pathway	mice	C57BL/6	8-Week-Old	8-Week-Old	Bilateral Ovariectomy
43	PSMC6 promotes osteoblast apoptosis through inhibiting PI3K/AKT signaling pathway activation in ovariectomy-induced osteoporosis mouse model	mice	Gene Editing	8-Week-Old	8-Week-Old	Bilateral Ovariectomy
44	miR-128 plays a critical role in murine osteoclastogenesis and estrogen deficiency-induced bone loss	mice	Gene Editing	8-Week-Old	8-Week-Old	Bilateral Ovariectomy
45	Silencing of LncRNA-ANCR Promotes the Osteogenesis of Osteoblast Cells in Postmenopausal Osteoporosis via Targeting EZH2 and RUNX2	mice	KM	7-to 8-Week-Old	6-to 8-Week-Old	Bilateral Ovariectomy
46	Cytokine-scavenging nanodecoys reconstruct osteoclast/osteoblast balance toward the treatment of postmenopausal osteoporosis	mice	C57BL/6	6-to 8-Week-Old	6-to 8-Week-Old	Bilateral Ovariectomy
47	Cordycepin Prevents Bone Loss through Inhibiting Osteoclastogenesis by Scavenging ROS Generation	mice	C57BL/6	8-Week-Old	8-Week-Old	Bilateral Ovariectomy
48	Oleanolic acid exerts bone protective effects in ovariectomized mice by inhibiting osteoclastogenesis	mice	C57BL/6	Unspecified	Unspecified	Bilateral Ovariectomy
49	Suppression Effect of Astaxanthin on Osteoclast Formation In Vitro and Bone Loss In Vivo	mice	C3H/HeN	8-Week-Old	8-Week-Old	Bilateral Ovariectomy
50	Sitagliptin, An Anti-diabetic Drug, Suppresses Estrogen Deficiency-Induced Osteoporosis In Vivo and Inhibits RANKL-Induced Osteoclast Formation and Bone Resorption In Vitro	mice	C57BL/6	12-Week-Old	3-Month-Old	Bilateral Ovariectomy
51	Urolithin A suppresses RANKL-induced osteoclastogenesis and postmenopausal osteoporosis by, suppresses inflammation and downstream NF-κB activated pyroptosis pathways	mice	C57BL/6	8-Week-Old	8-Week-Old	Bilateral Ovariectomy
52	Wnt3a involved in the mechanical loading on improvement of bone remodeling and angiogenesis in a postmenopausal osteoporosis mouse model	mice	C57BL/6	14-Week-Old	＞3-Month-Old	Bilateral Ovariectomy
53	An emerging role of Prevotella histicola on estrogen deficiency-induced bone loss through the gut microbiota-bone axis in postmenopausal women and in ovariectomized mice	mice	C57BL/6	10-Week-Old	8-to 12-Week-Old	Bilateral Ovariectomy
54	Tetrandrine Prevents Bone Loss in Ovariectomized Mice by Inhibiting RANKL-Induced Osteoclastogenesis	mice	C57BL/6	6-Week-Old	6-Week-Old	Bilateral Ovariectomy
55	Effects of (R)-ketamine on reduced bone mineral density in ovariectomized mice: A role of gut microbiota	mice	C57BL/6	8-Week-Old	8-Week-Old	Bilateral Ovariectomy
56	Bone targeting antioxidative nano-iron oxide for treating postmenopausal osteoporosis	mice	ICR	10-Week-Old	8-to 12-Week-Old	Bilateral Ovariectomy
57	LactobacillusplantarumGKM3 andLactobacillus paracaseiGKS6 Supplementation Ameliorates Bone Loss in Ovariectomized Mice by Promoting Osteoblast Differentiation and Inhibiting Osteoclast Formation	mice	ICR	9-Week-Old	8-to 12-Week-Old	Bilateral Ovariectomy
58	Selective estrogen receptor modulators in T cell development and T cell dependent inflammation	mice	C57BL/6	8-Week-Old	8-Week-Old	Bilateral Ovariectomy
59	Assessment of the Impact of Zoledronic Acid on Ovariectomized Osteoporosis Model Using Micro-CT Scanning	mice	C57BL/6	8-Week-Old	8-Week-Old	Bilateral Ovariectomy
60	MiR-146a Deletion Protects From Bone Loss in OVX Mice by Suppressing RANKL/OPG and M-CSF in Bone Microenvironment	mice	Gene Editing	3-Month-Old	3-Month-Old	Bilateral Ovariectomy
61	Protective Effect of Acteoside on Ovariectomy-Induced Bone Loss in Mice	mice	KM	8-Week-Old	8-Week-Old	Bilateral Ovariectomy
62	Anti-Osteoporotic Activity of Harpagoside by Upregulation of the BMP2 and Wnt Signaling Pathways in Osteoblasts and Suppression of Differentiation in Osteoclasts	mice	ICR	9-Week-Old	8-to 12-Week-Old	Bilateral Ovariectomy
63	Alpha-1 Antitrypsin Gene Therapy Ameliorates Bone Loss in Ovariectomy-Induced Osteoporosis Mouse Model	mice	C57BL/6	7-Week-Old	6-to 8-Week-Old	Bilateral Ovariectomy
64	Iguratimod prevents ovariectomy‑induced bone loss and suppresses osteoclastogenesis via inhibition of peroxisome proliferator‑activated receptor‑γ	mice	C57BL/6	15-Week-Old	＞3-Month-Old	Bilateral Ovariectomy
65	Anthocyanin-Rich Blackcurrant Extract Attenuates Ovariectomy-Induced Bone Loss in Mice	mice	C57BL/6	14-Week-Old	＞3-Month-Old	Bilateral Ovariectomy
66	Bone marrow ablation demonstrates that estrogen plays an important role in osteogenesis and bone turnover via an antioxidative mechanism	mice	C57BL/6	8-Week-Old	8-Week-Old	Bilateral Ovariectomy
67	Evodiamine inhibits RANKL-induced osteoclastogenesis and prevents ovariectomy-induced bone loss in mice	mice	C57BL/6	7-Week-Old	6-to 8-Week-Old	Bilateral Ovariectomy
68	Tonsil-derived mesenchymal stem cell-embedded in situ crosslinkable gelatin hydrogel therapy recovers postmenopausal osteoporosis through bone regeneration	mice	ICR	8-Week-Old	8-Week-Old	Bilateral Ovariectomy
69	Anti-Osteoporotic Effects of Polysaccharides Isolated from Persimmon Leaves via Osteoclastogenesis Inhibition	mice	ICR	12-Week-Old	3-Month-Old	Bilateral Ovariectomy
70	Age-dependent variations of cancellous bone in response to ovariectomy in C57BL/6J mice	mice	C57BL/6	8、12、16-Week-Old	8-to 12-Week-Old	Bilateral Ovariectomy
71	Tanshinone IIA attenuates osteoclastogenesis in ovariectomized mice by inactivating NF-κB and Akt signaling pathways	mice	C57BL/6	8-Week-Old	8-Week-Old	Bilateral Ovariectomy
72	Synergistic protection of bone vasculature and bone mass by desferrioxamine in osteoporotic mice	mice	C57BL/6	8-Week-Old	8-Week-Old	Bilateral Ovariectomy
73	Myricetin Prevents Alveolar Bone Loss in an Experimental Ovariectomized Mouse Model of Periodontitis	mice	C57BL/6	8-Week-Old	8-Week-Old	Bilateral Ovariectomy
74	Hepcidin-induced reduction in iron content and PGC-1β expression negatively regulates osteoclast differentiation to play a protective role in postmenopausal osteoporosis	mice	Unspecified	8-Week-Old	8-Week-Old	Bilateral Ovariectomy
75	Extracellular vesicles from deciduous pulp stem cells recover bone loss by regulating telomerase activity in an osteoporosis mouse model	mice	C57BL/6	8-Week-Old	8-Week-Old	Bilateral Ovariectomy
76	Vindoline Inhibits RANKL-Induced Osteoclastogenesis and Prevents Ovariectomy-Induced Bone Loss in Mice	mice	C57BL/6	11-Week-Old	8-to 12-Week-Old	Bilateral Ovariectomy
77	Fast and long acting neoflavonoids dalbergin isolated from Dalbergia sissoo heartwood is osteoprotective in ovariectomized model of osteoporosis: Osteoprotective effect of Dalbergin	mice	Balb/c	Unspecified	Unspecified	Bilateral Ovariectomy
78	Renin inhibitor aliskiren exerts beneficial effect on trabecular bone by regulating skeletal renin-angiotensin system and kallikrein-kinin system in ovariectomized mice	mice	C57BL/6	3-Month-Old	3-Month-Old	Bilateral Ovariectomy
79	Irisin ameliorates bone loss in ovariectomized mice	mice	C57BL/6	10-Week-Old	8-to 12-Week-Old	Bilateral Ovariectomy
80	Biovalorization of soybean residue (okara) via fermentation with Ganoderma lucidum and Lentinus edodes to attain products with high anti-osteoporotic effects	mice	ICR	8-Week-Old	8-Week-Old	Bilateral Ovariectomy
81	Hepcidin is an endogenous protective factor for osteoporosis by reducing iron levels	mice	Gene Editing	8-Week-Old	8-Week-Old	Bilateral Ovariectomy
82	The systemic bone protective effects of Gushukang granules in ovariectomized mice by inhibiting osteoclastogenesis and stimulating osteoblastogenesis	mice	C57BL/6	3-Month-Old	3-Month-Old	Bilateral Ovariectomy
83	Inhibition of Midkine Augments Osteoporotic Fracture Healing	mice	C57BL/6	3-Month-Old	3-Month-Old	Bilateral Ovariectomy
84	Marrow adipogenesis and bone loss that parallels estrogen deficiency is slowed by low-intensity mechanical signals	mice	C57BL/6	8-Week-Old	8-Week-Old	Bilateral Ovariectomy
85	Anti-osteoporotic activity of puerarin 6″-O-xyloside on ovariectomized mice and its potential mechanism	mice	ICR	3-Month-Old	3-Month-Old	Bilateral Ovariectomy
86	Effect of Qing'e formula on the in vitro differentiation of bone marrow-derived mesenchymal stem cells from proximal femurs of postmenopausal osteoporotic mice	mice	C57BL/6	Unspecified	Unspecified	Bilateral Ovariectomy
87	301-350-33Sesamolin Protects Mice From Ovariectomized Bone Loss by Inhibiting Osteoclastogenesis and RANKL-Mediated NF-κB and MAPK Signaling Pathways	mice	C57BL/6	11-Week-Old	8-to 12-Week-Old	Bilateral Ovariectomy
88	Sclareol prevents ovariectomy-induced bone loss in vivo and inhibits osteoclastogenesis in vitro via suppressing NF-κB and MAPK/ERK signaling pathways	mice	C57BL/6	7-Week-Old	6-to 8-Week-Old	Bilateral Ovariectomy
89	Forsythia suspensa Protects against Bone Loss in Ovariectomized Mice	mice	C57BL/6	6-Week-Old	6-Week-Old	Bilateral Ovariectomy
90	Structure-based development of an osteoprotegerin-like glycopeptide that blocks RANKL/RANK interactions and reduces ovariectomy-induced bone loss in mice	mice	C57BL/6	6-Week-Old	6-Week-Old	Bilateral Ovariectomy
91	Artemisia annua extract prevents ovariectomy-induced bone loss by blocking receptor activator of nuclear factor kappa-B ligand-induced differentiation of osteoclasts	mice	ICR	8-Week-Old	8-Week-Old	Bilateral Ovariectomy
92	The Protective Effects of Alisol A 24-Acetate from Alisma canaliculatum on Ovariectomy Induced Bone Loss in Vivo	mice	C3H/HeN	8-Week-Old	8-Week-Old	Bilateral Ovariectomy
93	Gut microbiota modulates osteoclast glutathione synthesis and mitochondrial biogenesis in mice subjected to ovariectomy	mice	Balb/c	6-Week-Old	6-Week-Old	Bilateral Ovariectomy
94	Metformin attenuates H2O2-induced osteoblast apoptosis by regulating SIRT3 via the PI3K/AKT pathway	mice	C57BL/6	8-Week-Old	8-Week-Old	Bilateral Ovariectomy
95	Methoxyisoflavones formononetin and isoformononetin inhibit the differentiation of Th17 cells and B-cell lymphopoesis to promote osteogenesis in estrogen-deficient bone loss conditions	mice	Balb/c	9-to 10-Week-Old	8-to 12-Week-Old	Bilateral Ovariectomy
96	Effects of the 1, 4-dihydropyridine L-type calcium channel blocker benidipine on bone marrow stromal cells	mice	C57BL/6	8-Week-Old	8-Week-Old	Bilateral Ovariectomy
97	Osteal macrophages support osteoclast-mediated resorption and contribute to bone pathology in a postmenopausal osteoporosis mouse model	mice	C3H/HeN	16-to 17-Week-Old	＞3-Month-Old	Bilateral Ovariectomy
98	Curcumin inhibits the migration of osteoclast precursors and osteoclastogenesis by repressing CCL3 production	mice	C57BL/6	10-Week-Old	8-to 12-Week-Old	Bilateral Ovariectomy
99	The naturally derived small compound Osthole inhibits osteoclastogenesis to prevent ovariectomy-induced bone loss in mice	mice	C57BL/6	8-Week-Old	8-Week-Old	Bilateral Ovariectomy
100	Healing of fractures in osteoporotic bones in mice treated with bisphosphonates - A transcriptome analysis	mice	C57BL/6	12-Week-Old	3-Month-Old	Bilateral Ovariectomy、Femoral Fracture at the 5th Week of Drug Treatment
101	351-400-35Effects of four kinds of electromagnetic fields (EMF) with different frequency spectrum bands on ovariectomized osteoporosis in mice	mice	Balb/c	3-Month-Old	3-Month-Old	Bilateral Ovariectomy、Femoral Fracture at the 6th Week of Drug Treatment
102	Stimulation of Osteogenic Differentiation by Saikosaponin-A in Bone Marrow Stromal Cells Via WNT/β-Catenin Pathway	mice	C57BL/6	8-Week-Old	8-Week-Old	Bilateral Ovariectomy
103	A neoflavonoid dalsissooal isolated from heartwood of Dalbergia sissoo Roxb. has bone forming effects in mice model for osteoporosis	mice	Balb/c	Unspecified	Unspecified	Bilateral Ovariectomy
104	Loading-driven PI3K/Akt signaling and erythropoiesis enhanced angiogenesis and osteogenesis in a postmenopausal osteoporosis mouse model	mice	C57BL/6	16-Week-Old	＞3-Month-Old	Bilateral Ovariectomy
105	Bacteroides vulgatus diminishes colonic microbiota dysbiosis ameliorating lumbar bone loss in ovariectomized mice	mice	C57BL/6	6-Week-Old	6-Week-Old	Bilateral Ovariectomy
106	Effects of Estrogen Receptor and Wnt Signaling Activation on Mechanically Induced Bone Formation in a Mouse Model of Postmenopausal Bone Loss	mice	CD1	12-Week-Old	3-Month-Old	Bilateral Ovariectomy
107	Shikonin mitigates ovariectomy-induced bone loss and RANKL-induced osteoclastogenesis via TRAF6-mediated signaling pathways	mice	C57BL/6	8-Week-Old	8-Week-Old	Bilateral Ovariectomy
108	MicroRNA-218-5p relieves postmenopausal osteoporosis through promoting the osteoblast differentiation of bone marrow mesenchymal stem cells	mice	C57BL/6	9-Week-Old	8-to 12-Week-Old	Bilateral Ovariectomy
109	Germinated soy germ with increased soyasaponin Ab improves BMP-2-induced bone formation and protects against in vivo bone loss in osteoporosis	mice	C57BL/6	9-Week-Old	8-to 12-Week-Old	Bilateral Ovariectomy
110	PRMT1 mediates RANKL-induced osteoclastogenesis and contributes to bone loss in ovariectomized mice	mice	Gene Editing	7-Week-Old	6-to 8-Week-Old	Bilateral Ovariectomy
111	Influence of Mechanical Force on Bone Matrix Proteins in Ovariectomised Mice and Osteoblast-like MC3T3-E1 Cells	mice	ICR	7-Week-Old	6-to 8-Week-Old	Bilateral Ovariectomy
112	Polydatin possesses notable anti‑osteoporotic activity via regulation of OPG, RANKL and β‑catenin	mice	ICR	3-Month-Old	3-Month-Old	Bilateral Ovariectomy
113	Prevention of Bone Loss in a Model of Postmenopausal Osteoporosis through Adrenomedullin Inhibition	mice	C57BL/6	8-Week-Old	8-Week-Old	Bilateral Ovariectomy
114	Changes in the MicroRNA Profile of the Mandible of Ovariectomized Mice	mice	C57BL/6	8-Week-Old	8-Week-Old	Bilateral Ovariectomy
115	Diminished satellite cells and elevated adipogenic gene expression in muscle as caused by ovariectomy are averted by low-magnitude mechanical signals	mice	C57BL/6	8-Week-Old	8-Week-Old	Bilateral Ovariectomy
116	An antibody against Siglec-15 promotes bone formation and fracture healing by increasing TRAP mononuclear cells and PDGF-BB secretion+	mice	C57BL/6	12-Week-Old	3-Month-Old	Bilateral Ovariectomy
117	Interleukin 17A: a Janus-faced regulator of osteoporosis	mice	Gene Editing	9-Week-Old	8-to 12-Week-Old	Bilateral Ovariectomy
118	Muscone Ameliorates Ovariectomy-Induced Bone Loss and Receptor Activator of Nuclear Factor-κb Ligand-Induced Osteoclastogenesis by Suppressing TNF Receptor–Associated Factor 6-Mediated Signaling Pathways	mice	C57BL/6	8-Week-Old	8-Week-Old	Bilateral Ovariectomy
119	Double intratibial injection of human tonsil-derived mesenchymal stromal cells recovers postmenopausal osteoporotic bone mass	mice	ICR	8-Week-Old	8-Week-Old	Bilateral Ovariectomy
120	Effects of Cynanchum wilfordii on osteoporosis with inhibition of bone resorption and induction of bone formation	mice	ICR	7-Week-Old	6-to 8-Week-Old	Bilateral Ovariectomy
121	Reduced bone loss in a murine model of postmenopausal osteoporosis lacking complement component 3	mice	Gene Editing	6-Week-Old	6-Week-Old	Bilateral Ovariectomy
122	The farnesoid X receptor negatively regulates osteoclastogenesis in bone remodeling and pathological bone loss	mice	Gene Editing	12-Week-Old	3-Month-Old	Bilateral Ovariectomy
123	401-450-39Alendronate inhibits hyperalgesia and suppresses neuropeptide markers of pain in a mouse model of osteoporosis	mice	ddy	8-Week-Old	8-Week-Old	Bilateral Ovariectomy
124	SERMs have substance-specific effects on bone, and these effects are mediated via ERαAF-1 in female mice	mice	Gene Editing	8-Week-Old	8-Week-Old	Bilateral Ovariectomy
125	Andrographolide Inhibits Ovariectomy-Induced Bone Loss via the Suppression of RANKL Signaling Pathways	mice	C57BL/6	7-Week-Old	6-to 8-Week-Old	Bilateral Ovariectomy
126	Influence of Palmatine on Bone Metabolism in Ovariectomized Mice and Cytokine Secretion of Osteoblasts	mice	ICR	8-Week-Old	8-Week-Old	Bilateral Ovariectomy
127	Bergapten promotes bone marrow stromal cell differentiation into osteoblasts in vitro and in vivo	mice	C57BL/6	8-Week-Old	8-Week-Old	Bilateral Ovariectomy
128	Dose-response estrogen promotes osteogenic differentiation via GPR40 (FFAR1) in murine BMMSCs	mice	C57BL/6	12-Week-Old	3-Month-Old	Bilateral Ovariectomy
129	M1 macrophage-derived exosomes aggravate bone loss in postmenopausal osteoporosis via a microRNA-98/DUSP1/JNK axis	mice	C57BL/6	Unspecified	Unspecified	Bilateral Ovariectomy
130	Gamabufotalin Inhibits Osteoclastgenesis and Counteracts Estrogen-Deficient Bone Loss in Mice by Suppressing RANKL-Induced NF-κB and ERK/MAPK Pathways	mice	C57BL/6	Unspecified	Unspecified	Bilateral Ovariectomy
131	Identification of the canonical and noncanonical role of miR-143/145 in estrogen-deficient bone loss	mice	Gene Editing	Unspecified	Unspecified	Bilateral Ovariectomy
132	Pseudogene PTENP1 sponges miR-214 to regulate the expression of PTEN to modulate osteoclast differentiation and attenuate osteoporosis	mice	C57BL/6	8-Week-Old	8-Week-Old	Bilateral Ovariectomy
133	The opposite effects ofAntarctic krilloil and arachidonic acid-rich oil on bone resorption in ovariectomized mice	mice	C57BL/6	9-Week-Old	8-to 12-Week-Old	Bilateral Ovariectomy
134	Dehydrocostus lactone (DHC) suppresses estrogen deficiency-induced osteoporosis	mice	C57BL/6	9-Week-Old	8-to 12-Week-Old	Bilateral Ovariectomy
135	Let-7a-5p inhibits BMSCs osteogenesis in postmenopausal osteoporosis mice	mice	C57BL/6	5-Week-Old	3-to 6-Week-Old	Bilateral Ovariectomy
136	Protocatechuic Acid Attenuates Trabecular Bone Loss in Ovariectomized Mice	mice	ICR	7-Week-Old	6-to 8-Week-Old	Bilateral Ovariectomy
137	3,3′-Diindolylmethane increases bone mass by suppressing osteoclastic bone resorption in mice	mice	C57BL/6	6-Week-Old	6-Week-Old	Bilateral Ovariectomy
138	LncRNA metastasis-associated lung adenocarcinoma transcript-1 promotes osteogenic differentiation of bone marrow stem cells and inhibits osteoclastic differentiation of Mø in osteoporosis via the miR-124-3p/IGF2BP1/Wnt/β-catenin axis	mice	Unspecified	6-8-Week-Old	6-to 8-Week-Old	Bilateral Ovariectomy
139	Norlichexanthone purified from plant endophyte prevents postmenopausal osteoporosis by targeting ERα to inhibit RANKL signaling	mice	C57BL/6	10-Week-Old	8-to 12-Week-Old	Bilateral Ovariectomy
140	Deletion of SIRT3 inhibits osteoclastogenesis and alleviates aging or estrogen deficiency-induced bone loss in female mice	mice	Gene Editing	3-Month-Old	3-Month-Old	Bilateral Ovariectomy
141	Tectoridin inhibits osteoclastogenesis and bone loss in a murine model of ovariectomy-induced osteoporosis	mice	C57BL/6	6-Week-Old	6-Week-Old	Bilateral Ovariectomy
142	Water Extract of Agastache rugosa Prevents Ovariectomy-Induced Bone Loss by Inhibiting Osteoclastogenesis	mice	C57BL/6	6-Week-Old	6-Week-Old	Bilateral Ovariectomy
143	LIGHT/TNFSF14 regulates estrogen deficiency-induced bone loss	mice	Gene Editing	12-Week-Old	3-Month-Old	Bilateral Ovariectomy
144	451-500-37Flufenamic acid inhibits osteoclast formation and bone resorption and act against estrogen-dependent bone loss in mice	mice	C57BL/6	12-Week-Old	3-Month-Old	Bilateral Ovariectomy
145	Bu-Shen-Ning-Xin decoction suppresses osteoclastogenesis via increasing dehydroepiandrosterone to prevent postmenopausal osteoporosis	mice	Balb/c	8-Week-Old	8-Week-Old	Bilateral Ovariectomy
146	MiR-23b-3p promotes postmenopausal osteoporosis by targeting MRC2 and regulating the Wnt/β-catenin signaling pathway	mice	Unspecified	6-Week-Old	6-Week-Old	Bilateral Ovariectomy
147	Anti-c-fms Antibody Prevents Osteoclast Formation and Bone Resorption in Co-Culture of Osteoblasts and Osteoclast Precursors In Vitro and in Ovariectomized Mice	mice	C57BL/6	12-Week-Old	3-Month-Old	Bilateral Ovariectomy
148	Betulinic Acid Protects From Bone Loss in Ovariectomized Mice and Suppresses RANKL-Associated Osteoclastogenesis by Inhibiting the MAPK and NFATc1 Pathways	mice	C57BL/6	10-Week-Old	8-to 12-Week-Old	Bilateral Ovariectomy
149	Protective Role of Melatonin Against Postmenopausal Bone Loss via Enhancement of Citrate Secretion From Osteoblasts	mice	C57BL/6	12-Week-Old	3-Month-Old	Bilateral Ovariectomy
150	MicroRNA‑410 participates in the pathological process of postmenopausal osteoporosis by downregulating bone morphogenetic protein‑2	mice	C57BL/6	6-Week-Old	6-Week-Old	Bilateral Ovariectomy
151	Anacardic acid inhibits RANKL-induced osteoclastogenesis in vitro and prevents ovariectomy-induced bone loss in vivo	mice	C57BL/6	8-Week-Old	8-Week-Old	Bilateral Ovariectomy
152	Protective Effects of 2,3,5,4′-Tetrahydroxystilbene-2-O-β-d-glucoside on Ovariectomy Induced Osteoporosis Mouse Model	mice	C3H/HeN	8-Week-Old	8-Week-Old	Bilateral Ovariectomy
153	Methoxsalen supplementation attenuates bone loss and inflammatory response in ovariectomized mice	mice	C3H/HeN	7-Week-Old	6-to 8-Week-Old	Bilateral Ovariectomy
154	DHEA prevents bone loss by suppressing the expansion of CD4 T cells and TNFa production in the OVX-mouse model for postmenopausal osteoporosis+	mice	Balb/c	8-Week-Old	8-Week-Old	Bilateral Ovariectomy
155	α-Antiplasmin is involved in bone loss induced by ovariectomy in mice2	mice	Gene Editing	7-Week-Old	6-to 8-Week-Old	Bilateral Ovariectomy
156	Genome-Wide Mapping and Interrogation of the Nmp4 Antianabolic Bone Axis	mice	C57BL/6	12-Week-Old	3-Month-Old	Bilateral Ovariectomy
157	Exercised accelerated the production of muscle-derived kynurenic acid in skeletal muscle and alleviated the postmenopausal osteoporosis through the Gpr35/NF?B p65 pathway	mice	C57BL/6	10-Week-Old	8-to 12-Week-Old	Bilateral Ovariectomy
158	Metabolomics Coupled with Pathway Analysis Provides Insights into Sarco-Osteoporosis Metabolic Alterations and Estrogen Therapeutic Effects in Mice	mice	C57BL/6	9-Week-Old	8-to 12-Week-Old	Bilateral Ovariectomy
159	Mast Cells Trigger Disturbed Bone Healing in Osteoporotic Mice	mice	Gene Editing	12-Week-Old	3-Month-Old	Bilateral Ovariectomy
160	Effects of Pulsed Electromagnetic Field Therapy at Different Frequencies on Bone Mass and Microarchitecture in Osteoporotic Mice	mice	C57BL/6	3-Month-Old	3-Month-Old	Bilateral Ovariectomy
161	SPTBN1 Prevents Primary Osteoporosis by Modulating Osteoblasts Proliferation and Differentiation and Blood Vessels Formation in Bone	mice	C57BL/6	3-Month-Old	3-Month-Old	Bilateral Ovariectomy
162	PMSA prevents osteoclastogenesis and estrogen-dependent bone loss in mice	mice	C57BL/6	8-Week-Old	8-Week-Old	Bilateral Ovariectomy
163	Cytisine attenuates bone loss of ovariectomy mouse by preventing RANKL-induced osteoclastogenesis	mice	C57BL/6	6-Week-Old	6-Week-Old	Bilateral Ovariectomy
164	Effect of Co-Administration of Panax ginseng and Brassica oleracea on Postmenopausal Osteoporosis in Ovariectomized Mice	mice	C57BL/6	8-Week-Old	8-Week-Old	Bilateral Ovariectomy
165	MiR-655-3p inhibits the progression of osteoporosis by targeting LSD1 and activating BMP-2/Smad signaling pathway	mice	Unspecified	5-Week-Old	3-to 6-Week-Old	Bilateral Ovariectomy
166	A novel anti-osteoporotic agent that protects against postmenopausal bone loss by regulating bone formation and bone resorption	mice	C57BL/6	7-Week-Old	6-to 8-Week-Old	Bilateral Ovariectomy
167	Bu‑Shen‑Ning‑Xin decoction suppresses osteoclastogenesis by modulating RANKL/OPG imbalance in the CD4+ T lymphocytes of ovariectomized mice	mice	Balb/c	8-Week-Old	8-Week-Old	Bilateral Ovariectomy
168	Pulsed low-dose RANKL as a potential therapeutic for postmenopausal osteoporosis	mice	C57BL/6	12-14-Week-Old	＞3-Month-Old	Bilateral Ovariectomy
169	PTHG2 Reduces Bone Loss in Ovariectomized Mice by Directing Bone Marrow Mesenchymal Stem Cell Fate	mice	C57BL/6	11-Week-Old	8-to 12-Week-Old	Bilateral Ovariectomy
170	Changes in macrophage and inflammatory cytokine expressions during fracture healing in an ovariectomized mice model	mice	C57BL/6	16-Week-Old	＞3-Month-Old	Bilateral Ovariectomy
171	Hederagenin protects mice against ovariectomy-induced bone loss by inhibiting RANKL-induced osteoclastogenesis and bone resorption	mice	C57BL/6	9-Week-Old	8-to 12-Week-Old	Bilateral Ovariectomy
172	Transcriptome Analysis Reveals ThatAbeliophyllum distichumNakai Extract Inhibits RANKL-Mediated Osteoclastogenensis Mainly through Suppressing Nfatc1 Expression	mice	C57BL/6	8-Week-Old	8-Week-Old	Bilateral Ovariectomy、Prednisolone Induction
173	Hydrogen gas protects against ovariectomy-induced osteoporosis by inhibiting NF-κB activation	mice	C57BL/6	7-Week-Old	6-to 8-Week-Old	Bilateral Ovariectomy
174	551-575-19Hederagenin protects mice against ovariectomy-induced bone loss by inhibiting RANKL-induced osteoclastogenesis and bone resorption	mice	C57BL/6	9-Week-Old	8-to 12-Week-Old	Bilateral Ovariectomy
175	Anti-Osteoporotic and Anti-Adipogenic Effects of the Water Extract of Drynaria roosii Nakaike in Ovariectomized Mice Fed a High-Fat Diet	mice	C57BL/6	6-Week-Old	6-Week-Old	Bilateral Ovariectomy
176	SPA0355 prevents ovariectomy-induced bone loss in mice	mice	C57BL/6	10-Week-Old	8-to 12-Week-Old	Bilateral Foramen Ovale Resection
177	Asiatic Acid Attenuates Bone Loss by Regulating Osteoclastic Differentiation	mice	ICR	14-Week-Old	＞3-Month-Old	Bilateral Foramen Ovale Resection
178	A small-molecule PAI-1 inhibitor prevents bone loss by stimulating bone formation in a murine estrogen deficiency-induced osteoporosis model	mice	C57BL/6	7-Week-Old	6-to 8-Week-Old	Bilateral Ovariectomy
179	Er-Xian Decoction Stimulates Osteoblastic Differentiation of Bone Mesenchymal Stem Cells in Ovariectomized Mice and Its Gene Profile Analysis	mice	ICR	6-Month-Old	＞3-Month-Old	Bilateral Ovariectomy
180	Bu-Shen-Ning-Xin Decoction ameliorated the osteoporotic phenotype of ovariectomized mice without affecting the serum estrogen concentration or uterus	mice	Balb/c	8-Week-Old	8-Week-Old	Bilateral Ovariectomy
181	Original Article BSNXD modulates mesenchymal stem cell differentiation into osteoblasts in a postmenopausal osteoporotic mouse model	mice	C57BL/6	6-to 8-Week-Old	6-to 8-Week-Old	Ovarian Incision
182	Cycloastragenol Attenuates Osteoclastogenesis and Bone Loss by Targeting RANKL-Induced Nrf2/Keap1/ARE, NF-κB, Calcium, and NFATc1 Pathways	mice	C57BL/6	10-Week-Old	8-to 12-Week-Old	Bilateral Ovariectomy
183	ZEB1 Mediates Bone Marrow Mesenchymal Stem Cell Osteogenic Differentiation Partly via Wnt/β-Catenin Signaling	mice	C57BL/6	4-Week-Old	3-to 6-Week-Old	Bilateral Ovariectomy
184	Rosavin suppresses osteoclastogenesis in vivo and in vitro by blocking the nuclear factor kappa-light-chain-enhancer of activated B cells (NF-κB) and mitogen-activated protein kinase (MAPK) signaling pathways	mice	C57BL/6	8-Week-Old	8-Week-Old	Bilateral Ovariectomy
185	Increased Osteoblastic Cxcl9 Contributes to the Uncoupled Bone Formation and Resorption in Postmenopausal Osteoporosis	mice	C57BL/6	12-Week-Old	3-Month-Old	Bilateral Ovariectomy
186	Oxidative Stress Contributes to Hyperalgesia in Osteoporotic Mice	mice	C57BL/6	7-Week-Old	6-to 8-Week-Old	Bilateral Ovariectomy
187	Daily intake of polyamine-rich Saccharomyces cerevisiae S631 prevents osteoclastic activation and bone loss in ovariectomized mice	mice	ddY	8-Week-Old	8-Week-Old	Bilateral Ovariectomy
188	miR-193-3p ameliorates bone resorption in ovariectomized mice by blocking NFATc1 signaling	mice	C57BL/6	8-Week-Old	8-Week-Old	Bilateral Ovariectomy
189	Effect of isoflavone-enriched whole soy milk powder supplementation on bone metabolism in ovariectomized mice	mice	ICR	5-Week-Old	3-to 6-Week-Old	Bilateral Ovariectomy
190	594-603-6Effects of PEMFs on Osx, Ocn, TRAP, and CTSK gene expression in postmenopausal osteoporosis model mice	mice	C57BL/6	12-Week-Old	3-Month-Old	Bilateral Ovariectomy
191	Improving Combination Osteoporosis Therapy in a Preclinical Model of Heightened Osteoanabolism	mice	Gene Editing	12-Week-Old	3-Month-Old	Bilateral Ovariectomy
192	Tenuigenin promotes the osteogenic differentiation of bone mesenchymal stem cells in vitro and in vivo	mice	C57BL/6	8-Week-Old	8-Week-Old	Bilateral Ovariectomy
193	Methyl-CpG-binding protein 2 promotes osteogenic differentiation of bone marrow mesenchymal stem cells through regulating forkhead box F1/Wnt/β-Catenin axis	mice	C57BL/6	12-Week-Old	3-Month-Old	Bilateral Ovariectomy
194	DANCR Mediates the Rescuing Effects of Sesamin on Postmenopausal Osteoporosis Treatment via Orchestrating Osteogenesis and Osteoclastogenesis	mice	C57BL/6	14-Week-Old	＞3-Month-Old	Bilateral Ovariectomy
195	ULK1 Suppresses Osteoclast Differentiation and Bone Resorption via Inhibiting Syk-JNK through DOK3	mice	Balb/c	6-Week-Old	6-Week-Old	Bilateral Ovariectomy
196	Flunarizine inhibits osteoclastogenesis by regulating calcium signaling and promotes osteogenesis	mice	C57BL/6	8-Week-Old	8-Week-Old	Bilateral Ovariectomy
197	MicroRNA-133a Regulates the Viability and Differentiation Fate of Bone Marrow Mesenchymal Stem Cells via MAPK/ERK Signaling Pathway by Targeting FGFR	mice	C57BL/6	Unspecified	Unspecified	Bilateral Ovariectomy
198	Effects of compound deer bone extract on osteoporosis model mice and intestinal microflora	mice	ICR	Unspecified	Unspecified	Bilateral Ovariectomy
199	Shikonin relieves osteoporosis of ovariectomized mice by inhibiting RANKL-induced NF-κB and NFAT pathways	mice	C57BL/6	8-Week-Old	8-Week-Old	Bilateral Ovariectomy
200	Osteoclastic miR-301-b knockout reduces ovariectomy (OVX)-induced bone loss by regulating CYDR/NF-kB signaling pathway	mice	C57BL/6	6-Week-Old	6-Week-Old	Bilateral Ovariectomy
201	Water Extract of Lysimachia christinae Inhibits Trabecular Bone Loss and Fat Accumulation in Ovariectomized Mice	mice	C57BL/6	6-Week-Old	6-Week-Old	Bilateral Ovariectomy
202	Hexane Fraction of Turbo brunneus Inhibits Intermediates of RANK-RANKL Signaling Pathway and Prevent Ovariectomy Induced Bone Loss	mice	Swiss Albino Mice	Unspecified	Unspecified	Bilateral Ovariectomy
203	Positive Effects of Qing'e Pill on Trabecular Microarchitecture and its Mechanical Properties in Osteopenic Ovariectomised Mice	mice	C57BL/6	8-Week-Old	8-Week-Old	Bilateral Ovariectomy
204	Potential osteogenic activity of ethanolic extract and oxoflavidin isolated from Pholidota articulata Lindley	mice	Balb/c	7-to 8-Week-Old	6-to 8-Week-Old	Bilateral Ovariectomy
205	A TrkB agonist prodrug prevents bone loss via inhibiting asparagine endopeptidase and increasing osteoprotegerin	mice	C57BL/6	12-Week-Old	3-Month-Old	Bilateral Ovariectomy
206	Ethanolic extract from the root and leaf of Sida cordifolia promotes osteoblast activity and prevents ovariectomy-induced bone loss in mice	mice	C57BL/6	6-to 8-Week-Old	6-to 8-Week-Old	Bilateral Ovariectomy
207	Promotion of osteogenesis by Sweroside via BMP2-involved signaling in postmenopausal osteoporosis	mice	ICR	5-Week-Old	3-to 6-Week-Old	Bilateral Ovariectomy
208	Morin attenuates osteoclast formation and function by suppressing the NF-κB, MAPK and calcium signalling pathways	mice	C57BL/6	8-Week-Old	8-Week-Old	Bilateral Ovariectomy
209	Theaflavin-3,3′-Digallate Promotes the Formation of Osteoblasts Under Inflammatory Environment and Increases the Bone Mass of Ovariectomized Mice	mice	C57BL/6	8-to 10-Week-Old	8-to 12-Week-Old	Bilateral Ovariectomy
210	p300/CBP inhibitor A-485 inhibits the differentiation of osteoclasts and protects against osteoporotic bone loss	mice	C57BL/6	12-Week-Old	3-Month-Old	Bilateral Ovariectomy
211	Poria Cocos Ameliorates Bone Loss in Ovariectomized Mice and Inhibits Osteoclastogenesis In Vitro	mice	C57BL/6	6-Week-Old	6-Week-Old	Bilateral Ovariectomy
212	The combined effects of teriparatide and anti-RANKL monoclonal antibody on bone defect regeneration in ovariectomized mice	mice	C57BL/6	12-Week-Old	3-Month-Old	Bilateral Ovariectomy
213	Combined administration on You-Gui Yin and low-dose Raloxifene partially attenuates the bone loss in ovariectomized mice through the proliferation and osteogenic differentiation of bone marrow stromal cells	mice	C57BL/6	4-Week-Old	3-to 6-Week-Old	Bilateral Ovariectomy
214	PCE17 and its active compounds exert an anti-osteoporotic effect through the regulation of receptor activator of nuclear factor-κB ligand in ovariectomized mice	mice	Balb/c	7-Week-Old	6-to 8-Week-Old	Bilateral Ovariectomy
215	Effects of strontium ranelate on wear particle‑induced aseptic loosening in female ovariectomized mice	mice	C57BL/6	18-Week-Old	＞3-Month-Old	Bilateral Ovariectomy
216	Effect of concurrent use of whole-body vibration and parathyroid hormone on bone structure and material properties of ovariectomized mice	mice	C57BL/6	9-Week-Old	8-to 12-Week-Old	Bilateral Ovariectomy
217	671-682miRNA profiling reveals the upregulation of osteogenesis-associated miRNAs in ovariectomy osteoporosis mice	mice	Balb/c	8-Week-Old	8-Week-Old	Bilateral Ovariectomy
218	Bone marrow Adipoq-lineage progenitors are a major cellular source of M-CSF that dominates bone marrow macrophage development,osteoclastogenesis, and bone mass	mice	C57BL/6	12-Week-Old	3-Month-Old	Bilateral Ovariectomy
219	Mesenchymal stem cells prevent ovariectomy-induced osteoporosis formation in mice through intraosseous vascular remodeling	mice	C57BL/6	6-to 8-Week-Old	6-to 8-Week-Old	Bilateral Ovariectomy
220	Aloperine improves osteoporosis in ovariectomized mice by inhibiting RANKL-induced NF-κB, ERK and JNK approaches	mice	C57BL/6	8-Week-Old	8-Week-Old	Bilateral Ovariectomy
221	Cardiotrophin Like Cytokine Factor 1 (CLCF1) alleviates bone loss in osteoporosis mouse models by suppressing osteoclast differentiation through activating interferon signaling and repressing the nuclear factor-κB signaling pathway	mice	Balb/c	12-Week-Old	3-Month-Old	Bilateral Ovariectomy
222	Tracking mesenchymal stem cells with Ir(III) complex-encapsulated nanospheres in cranium defect with postmenopausal osteoporosis	mice	Balb/c	6-to 7-Week-Old	6-to 8-Week-Old	Bilateral Ovariectomy
223	Juglanin Inhibits Osteoclastogenesis in Ovariectomized Mice via the Suppression of NF-κB Signaling Pathways	mice	C57BL/6	6-Week-Old	6-Week-Old	Bilateral Ovariectomy
224	Glycyrrhizin improves bone metabolism in ovariectomized mice via inactivating NF-κB signaling	mice	C57BL/6	8-Week-Old	8-Week-Old	Bilateral Ovariectomy
225	Amaranthus mangostanus Inhibits the Differentiation of Osteoclasts and Prevents Ovariectomy-Induced Bone Loss	mice	ICR	8-Week-Old	8-Week-Old	Bilateral Ovariectomy
226	Protective effects of 2,3,5,4tetrahydroxystilbene‐2‐o‐β‐D‐ glucoside against osteoporosis: Current knowledge and proposed mechanisms	mice	Balb/c	9-Week-Old	8-to 12-Week-Old	Bilateral Ovariectomy
227	Raloxifene reduces the risk of local alveolar bone destruction in a mouse model of periodontitis combined with systemic postmenopausal osteoporosis	mice	ddY	4-Week-Old、6-Week-Old	3-to 6-Week-Old	Bilateral Ovariectomy
228	Downregulation of METTL14 improves postmenopausal osteoporosis via IGF2BP1 dependent posttranscriptional silencing of SMAD1	mice	C57BL/6	8-Week-Old	8-Week-Old	Bilateral Ovariectomy
229	The Dibenzyl Isoquinoline Alkaloid Berbamine Ameliorates Osteoporosis by Inhibiting Bone Resorption	mice	C57BL/6	6-Week-Old	6-Week-Old	Bilateral Ovariectomy
230	Sesamin Promotes Osteoporotic Fracture Healing by Activating Chondrogenesis and Angiogenesis Pathways	mice	C57BL/6	Unspecified	Unspecified	Bilateral Ovariectomy
231	Melatonin Mediates Osteoblast Proliferation Through the STIM1/ ORAI1 Pathway	mice	C57BL/6	8-Week-Old	8-Week-Old	Bilateral Ovariectomy
232	Expression Profile Analysis of Long Non-coding RNA in OVX Models-Derived BMSCs for Postmenopausal Osteoporosis by RNA Sequencing and Bioinformatics	mice	C57BL/6	6-Week-Old	6-Week-Old	Bilateral Ovariectomy
233	722-751The mechanism of pyrroloquinoline quinone influencing the fracture healing process of estrogen-deficient mice by inhibiting oxidative stress	mice	C57BL/6	3-Week-Old	3-to 6-Week-Old	Bilateral Ovariectomy
234	Novel transplant of combined platelet-rich fibrin Releasate and bone marrow stem cells prevent bone loss in Ovariectomized osteoporotic mice	mice	ICR	12-Week-Old	3-Month-Old	Bilateral Ovariectomy
235	WY 1048, a 17-methyl 19-nor D-ring analog of vitamin D3, in combination with risedronate restores bone mass in a mouse model of postmenopausal osteoporosis	mice	C3H/HeN	12-Week-Old	3-Month-Old	Bilateral Ovariectomy
236	Combination of micellar casein with calcium and vitamins D2 and K2 improves bone status of ovariectomized mice	mice	C3H/HeN	8-Week-Old	8-Week-Old	Bilateral Ovariectomy
237	CIRCULATING miR-374b-5p NEGATIVELY REGULATES OSTEOBLAST DIFFERENTIATION IN THE PROGRESSION OF OSTEOPOROSIS VIA TARGETING Wnt3 AND Runx2	mice	C57BL/6	8-to 12-Week-Old	8-to 12-Week-Old	Bilateral Ovariectomy
238	Activated FGFR3 suppresses bone regeneration and bone mineralization in an ovariectomized mouse model	mice	Gene Editing	8-Week-Old	8-Week-Old	Bilateral Ovariectomy
239	Qiangguyin inhibited fat accumulation in OVX mice through the p38 MAPK signaling pathway to achieve anti-osteoporosis effects	mice	C57BL/6	10-Week-Old	8-to 12-Week-Old	Bilateral Ovariectomy
240	A Novel RANKL-Targeted Furoquinoline Alkaloid Ameliorates Bone Loss in Ovariectomized Osteoporosis through Inhibiting the NF-κB Signal Pathway and Reducing Reactive Oxygen Species	mice	C57BL/6	12-Week-Old	3-Month-Old	Bilateral Ovariectomy
241	752-800An antagonistic monoclonal anti–Plexin-B1 antibody exerts therapeutic effects in mouse models of postmenopausal osteoporosis and multiple sclerosis	mice	Gene Editing	8-Week-Old	8-Week-Old	Bilateral Ovariectomy
242	Genkwanin Prevents Lipopolysaccharide-Induced Inflammatory Bone Destruction and Ovariectomy-Induced Bone Loss	mice	C57BL/6	8-Week-Old	8-Week-Old	Bilateral Ovariectomy
243	Evaluation of early bilateral ovariectomy in mice as a model of left heart disease	mice	C57BL/6	4-Month-Old	＞3-Month-Old	Bilateral Ovariectomy
244	Baohuoside I Inhibits Osteoclastogenesis and Protects Against Ovariectomy-Induced Bone Loss	mice	C57BL/6	12-Week-Old	3-Month-Old	Bilateral Ovariectomy
245	Treatment with Soluble Activin Type IIB Receptor Ameliorates Ovariectomy-Induced Bone Loss and Fat Gain in Mice	mice	C57BL/6	7-9-Week-Old	8-to 12-Week-Old	Bilateral Ovariectomy
246	Downregulated fat mass and obesity-associated protein inhibits bone resorption and osteoclastogenesis by nuclear factor-kappa B inactivation	mice	C57BL/6	8-Week-Old	8-Week-Old	Bilateral Ovariectomy
247	Protective Effect of Ciclopirox against Ovariectomy-Induced Bone Loss in Mice by Suppressing Osteoclast Formation and Function	mice	C57BL/6	8-Week-Old	8-Week-Old	Bilateral Ovariectomy
248	Increased Potential of Bone Formation with the Intravenous Injection of a Parathyroid Hormone-Related Protein Minicircle DNA Vector	mice	C57BL/6	12-Week-Old	3-Month-Old	Bilateral Ovariectomy
249	HDAC inhibitor quisinostat prevents estrogen deficiency-induced bone loss by suppressing bone resorption and promoting bone formation in mice	mice	C57BL/6	8-Week-Old	8-Week-Old	Bilateral Ovariectomy
250	Therapeutic Effect of IL1β Priming Tonsil Derived-Mesenchymal Stem Cells in Osteoporosis	mice	Balb/c	6-Week-Old	6-Week-Old	Bilateral Ovariectomy
251	4‑Hexylresorcinol inhibits osteoclastogenesis by suppressing the NF‑κB signaling pathway and reverses bone loss in ovariectomized mice	mice	C57BL/6	4-Month-Old	＞3-Month-Old	Bilateral Ovariectomy
252	miR-133a-3p inhibits the osteogenic differentiation of bone marrow mesenchymal stem cells by regulating ankyrin repeat domain 44	mice	C57BL/6	8-Week-Old	8-Week-Old	Bilateral Ovariectomy
253	Ncf1 affects osteoclast formation but is not critical for postmenopausal bone loss	mice	Gene Editing	7-10-Week-Old	8-to 12-Week-Old	Bilateral Ovariectomy
254	Protaetia brevitarsis seulensis larvae ethanol extract inhibits RANKL-stimulated osteoclastogenesis and ameliorates bone loss in ovariectomized mice	mice	C3H/HeN	9-Week-Old	8-to 12-Week-Old	Bilateral Ovariectomy
255	Cervical vertebrae for early bone loss evaluation in osteoporosis mouse models	mice	C57BL/6	7-Week-Old	6-to 8-Week-Old	Bilateral Ovariectomy
256	Bone-targeting PLGA derived lipid drug delivery system ameliorates bone loss in osteoporotic ovariectomized rats	mice	Balb/c	6-8-Week-Old	6-to 8-Week-Old	Bilateral Ovariectomy
257	CSTA plays a role in osteoclast formation and bone resorption by mediating the DAP12/TREM2 pathway	mice	C57BL/6	10-Week-Old	8-to 12-Week-Old	Bilateral Ovariectomy
258	801-850The therapeutic effect of Fufang Zhenshu Tiaozhi (FTZ) on osteoclastogenesis and ovariectomized-induced bone loss: evidence from network pharmacology, molecular docking and experimental validation	mice	C57BL/6	11-Week-Old	8-to 12-Week-Old	Bilateral Ovariectomy
259	Carnosol inhibits osteoclastogenesis in vivo and in vitro by blocking the RANKL‑induced NF‑κB signaling pathway	mice	C57BL/6	4-Week-Old	3-to 6-Week-Old	Bilateral Ovariectomy
260	Unkeito Suppresses RANKL-Mediated Osteoclastogenesis via the Blimp1–Bcl6 and NF-κB Signaling Pathways and Enhancing Osteoclast Apoptosis	mice	CD1	8-Week-Old	8-Week-Old	Bilateral Ovariectomy
261	N-Butanol Extract of Modified You-Gui-Yin Attenuates Osteoclastogenesis and Ameliorates Osteoporosis by Inhibiting RANKL-Mediated NF-κB Signaling	mice	C57BL/6	10-Week-Old	8-to 12-Week-Old	Bilateral Ovariectomy
262	Phillyrin Prevents Ovariectomy-Induced Osteolysis by Inhibiting Osteoclast Differentiation	mice	C57BL/6	10-Week-Old	8-to 12-Week-Old	Bilateral Ovariectomy
263	Bindarit Reduces Bone Loss in Ovariectomized Mice by Inhibiting CCL2 and CCL7 Expression via the NF‐κB Signaling Pathway	mice	C57BL/6	10-Week-Old	8-to 12-Week-Old	Bilateral Ovariectomy
264	Inhibitory Effect of Ulmus davidiana and Cornus officinalis Extracts on Osteoporotic Bone Loss In Vitro and In Vivo	mice	ddY	8-Week-Old	8-Week-Old	Bilateral Ovariectomy
265	Suppression of bone remodeling associated with long-term bisphosphonate treatment is mediated by microRNA-30a-5p	mice	C57BL/6	Unspecified	Unspecified	Bilateral Ovariectomy
266	Water Extract of Mentha arvensis L. Attenuates Estrogen Deficiency-Induced Bone Loss by Inhibiting Osteoclast Differentiation	mice	C57BL/6	6-Week-Old	6-Week-Old	Bilateral Ovariectomy
267	A quinoxaline-based compound ameliorates bone loss in ovariectomized mice	mice	C57BL/6	7-Week-Old	6-to 8-Week-Old	Bilateral Ovariectomy
268	Moderate Static Magnetic Fields Prevent Bone Architectural Deterioration and Strength Reduction in Ovariectomized Mice	mice	C57BL/6	10-Week-Old	8-to 12-Week-Old	Bilateral Ovariectomy
269	Short-range UV-LED irradiation in postmenopausal osteoporosis using ovariectomized mice	mice	C57BL/6	Unspecified	Unspecified	Bilateral Ovariectomy
270	Silencing Proteasome 26S Subunit ATPase 2 (PSMC2) Protects the Osteogenic Differentiation In Vitro and Osteogenesis In Vivo	mice	C57BL/6	10-Week-Old	8-to 12-Week-Old	Bilateral Ovariectomy
271	In vivo and in vitro evaluation of the osteogenic potential of Davallia mariesii T. Moore ex Baker	mice	C57BL/6	14-Week-Old	＞3-Month-Old	Bilateral Ovariectomy
272	The effect of Migu capsule on osteoporotic fracture healing: a micro-computed tomography and biomechanical study in a mouse model	mice	C57BL/6	Unspecified	Unspecified	Bilateral Ovariectomy
273	Administration of raloxifene hydrochloride nanosuspensions partially attenuates bone loss in ovariectomized mice	mice	C57BL/6	4-Week-Old	3-to 6-Week-Old	Bilateral Ovariectomy
274	Rhus javanica Gall Extract Inhibits the Differentiation of Bone Marrow-Derived Osteoclasts and Ovariectomy-Induced Bone Loss	mice	C57BL/6	8-Week-Old	8-Week-Old	Bilateral Ovariectomy
275	Long non-coding RNA Homeobox D gene cluster antisense growth-associated long noncoding RNA/microRNA-182-5p/Homeobox protein A10 alleviates postmenopausal osteoporosis via accelerating osteoblast differentiation of bone marrow mesenchymal stem cells	mice	Balb/c	Unspecified	Unspecified	Bilateral Ovariectomy
276	MiR-133 is Involved in Estrogen DeficiencyInduced Osteoporosis through Modulating Osteogenic Differentiation of Mesenchymal Stem Cell	mice	C57BL/6	12-Week-Old	3-Month-Old	Bilateral Ovariectomy
277	Interleukin-21 knockout reduces bone loss in ovariectomized mice by inhibiting osteoclastogenesis	mice	Gene Editing	12-Week-Old	3-Month-Old	Bilateral Ovariectomy
278	A novel small molecule effectively ameliorates estrogen deficiency-induced osteoporosis by targeting the gut-bone signaling axis	mice	C57BL/6	12-Week-Old	3-Month-Old	Bilateral Ovariectomy
279	Estrogen-regulated miRs in bone enhance osteoblast differentiation and matrix mineralization	mice	C57BL/6	8-Week-Old	8-Week-Old	Bilateral Ovariectomy
280	Discovery of an orally effective double-stapled peptide for reducing ovariectomy-induced bone loss in mice	mice	C57BL/6	6-Week-Old	6-Week-Old	Bilateral Ovariectomy
281	Euonymus alatus (Thunb.) Siebold Prevents Osteoclast Differentiation and Osteoporosis	mice	C57BL/6	7-Week-Old	6-to 8-Week-Old	Bilateral Ovariectomy
282	Eicosapentaenoic acid supplementation modulates the osteoblast/osteoclast balance in inflammatory environments and protects against estrogen deficiency-induced bone loss in mice	mice	C57BL/6	9-Week-Old	8-to 12-Week-Old	Bilateral Ovariectomy
283	Pulsed Electromagnetic Field Promotes Bone Anabolism in Postmenopausal Osteoporosis through the miR-6976/BMP/Smad4 Axis	mice	C57BL/6	8-Week-Old	8-Week-Old	Bilateral Ovariectomy
284	Hyperoside alleviates postmenopausal osteoporosis via regulating miR-19a-5p/IL-17A axis	mice	C57BL/6	8-Week-Old	8-Week-Old	Bilateral Ovariectomy
285	Circulating miR-107 as a diagnostic biomarker of osteoporotic vertebral compression fracture increases bone formation in vitro and in vivo	mice	C57BL/6	5-Month-Old	＞3-Month-Old	Bilateral Ovariectomy
286	microRNA-29b-3p/sirtuin-1/peroxisome proliferator-activated receptor γ suppress osteogenic differentiation	mice	C57BL/6	8-Week-Old	8-Week-Old	Bilateral Ovariectomy
287	Downregulation of the RNA-binding protein PUM2 facilitates MSC-driven bone regeneration and prevents OVX-induced bone loss	mice	C57BL/6	6-Week-Old	6-Week-Old	Bilateral Ovariectomy
288	Protective Effects of the Postbiotic Lactobacillus plantarum MD35 on Bone Loss in an Ovariectomized Mice Model	mice	C57BL/6	6-8-Week-Old	6-to 8-Week-Old	Bilateral Ovariectomy
289	Effects of 4′-Demethylnobiletin and 4′-Demethyltangeretin on Osteoclast Differentiation In Vitro and in a Mouse Model of Estrogen-Deficient Bone Resorption	mice	ddY	8-Week-Old	8-Week-Old	Bilateral Ovariectomy
290	miR-344d-3p regulates osteogenic and adipogenic differentiation of mouse mandibular bone marrow mesenchymal stem cells	mice	C57BL/6	6-Week-Old	6-Week-Old	Bilateral Ovariectomy
291	Long non-coding RNA KCNQ1OT1 alleviates postmenopausal osteoporosis by modulating miR-421-3p/mTOR axis	mice	C57BL/6	12-Week-Old	3-Month-Old	Bilateral Ovariectomy
292	Cirsium Setidens Water Extracts Containing Linarin Block Estrogen Deprivation-Induced Bone Loss in Mice	mice	C57BL/6	8-Week-Old	8-Week-Old	Bilateral Ovariectomy
293	An Acid-Sensitive Bone Targeting Delivery System Carrying Acacetin Prevents Osteoporosis in Ovariectomized Mice	mice	C57BL/6	6-Month-Old	＞3-Month-Old	Bilateral Ovariectomy
294	Prolonged treadmill training is not able to prevent ovariectomy-induced bone loss	mice	C57BL/6	7-9-Week-Old	8-to 12-Week-Old	Bilateral Ovariectomy
295	Resveratrol inhibits osteoporosis in mice model	mice	C57BL/6	8-Week-Old	8-Week-Old	Bilateral Ovariectomy
296	Nystose attenuates bone loss and promotes BMSCs differentiation to osteoblasts through BMP and Wnt/尾-catenin pathway in ovariectomized mice	mice	ICR	Unspecified	Unspecified	Bilateral Ovariectomy
297	Dietary Collagen Hydrolysates Retard Estrogen Deficiency-Induced Bone Loss through Blocking Osteoclastic Activation and Enhancing Osteoblastic Matrix Mineralization	mice	C57BL/6	11-Week-Old	8-to 12-Week-Old	Bilateral Ovariectomy
298	Dried Plum’s Polyphenolic Compounds and Carbohydrates Contribute to Its Osteoprotective Effects and Exhibit Prebiotic Activity in Estrogen Deficient C57BL/6 Mice	mice	C57BL/6	3-Month-Old	3-Month-Old	Bilateral Ovariectomy
299	Corilagin attenuates osteoclastic osteolysis by enhancing HO-1 and inhibiting ROS	mice	C57BL/6	11-Week-Old	8-to 12-Week-Old	Bilateral Ovariectomy
300	Resveratrol facilitates bone marrow mesenchymal stem cells (BMSCs) differentiation to prevent osteoporosis via restraining of secreted frizzled-related protein 1 expression	mice	C57BL/6	8-Week-Old	8-Week-Old	Bilateral Ovariectomy
301	Melatonin Inhibits Osteoclastogenesis and Bone Loss in Ovariectomized Mice by Regulating PRMT1-Mediated Signaling	mice	C57BL/6	7-Week-Old	6-to 8-Week-Old	Bilateral Ovariectomy
302	Identification and Functional Characterization of Metabolites for Bone Mass in Peri- and Postmenopausal Chinese Women	mice	C57BL/6	6-Week-Old	6-Week-Old	Bilateral Ovariectomy
303	TRAF6 and IL-6 disturb the balance between bone formation and bone resorption in ovariectomized osteoporotic mice	mice	Balb/c	10-to 11-Week-Old	8-to 12-Week-Old	Bilateral Ovariectomy
304	Protosappanin a inhibits osteoclastogenesis via reducing oxidative stress in RAW264.7 cells	mice	Balb/c	8-Week-Old	8-Week-Old	Bilateral Ovariectomy
305	Bu-Shen-Ning-Xin decoction: inhibition of osteoclastogenesis by abrogation of the RANKL-induced NFATc1 and NF-κB signaling pathways via selective estrogen receptor α	mice	Balb/c	8-Week-Old	8-Week-Old	Bilateral Ovariectomy
306	Higenamine Promotes Osteogenesis Via IQGAP1/SMAD4 Signaling Pathway and Prevents Age‐ and Estrogen‐Dependent Bone Loss in Mice	mice	C57BL/6	12-Week-Old	3-Month-Old	Bilateral Ovariectomy
307	Conditioned medium of human mesenchymal stem cells affects stem cell senescence in osteoporosis	mice	C57BL/6	9-Week-Old	8-to 12-Week-Old	Bilateral Ovariectomy
308	Dihydrotanshinone I attenuates estrogen-deficiency bone loss through RANKL-stimulated NF-κB, ERK and NFATc1 signaling pathways	mice	C57BL/6	8-Week-Old	8-Week-Old	Bilateral Ovariectomy
309	Strontium-Doped Mesoporous Bioactive Glass-Loading Bisphosphonates Inhibit Osteoclast Differentiation and Prevent Osteoporosis in Ovariectomized Mice	mice	C57BL/6	12-Week-Old	3-Month-Old	Bilateral Ovariectomy
310	Luteolin rescues postmenopausal osteoporosis elicited by OVX through alleviating osteoblast pyroptosis via activating PI3K-AKT signaling	mice	C57BL/6	8-Week-Old	8-Week-Old	Bilateral Ovariectomy
311	Combined Sequential Antiretroviral Therapy–Induced Immune Reconstitution Bone Loss and Estrogen Deficiency Bone Loss Are Cumulative in Mice Models	mice	C57BL/6	Unspecified	Unspecified	Bilateral Ovariectomy
312	Effect of Menaquinone-4 on Receptor Activator of Nuclear Factor κB Ligand-Induced Osteoclast Differentiation and Ovariectomy-Induced Bone Loss	mice	C57BL/6	Unspecified	Unspecified	Bilateral Ovariectomy
313	Lipidomics analysis of bone marrow in a mouse model of postmenopausal osteoporosis	mice	C57BL/6	6-Week-Old	6-Week-Old	Bilateral Ovariectomy
314	Inhibition of Protein Disulfide Isomerase Attenuates Osteoclast Differentiation and Function via the Readjustment of Cellular Redox State in Postmenopausal Osteoporosis	mice	C57BL/6	8-Week-Old	8-Week-Old	Bilateral Ovariectomy
315	Cistanche deserticola improves postmenopausal osteoporosis through gut microbiota and short-chain fatty acids	mice	C57BL/6	6-Week-Old	6-Week-Old	Bilateral Ovariectomy
316	Alpha-lipoic Acid Prevents Bone Loss in Type 2 Diabetes and Postmenopausal Osteoporosis Coexisting Conditions by Modulating the YAP/Glut4 Pathway	mice	C57BL/6	8-Week-Old	8-Week-Old	Bilateral Ovariectomy
317	Melatonin induces RAW264.7 cell apoptosis via the BMAL1/ROS/MAPK-p38 pathway to improve postmenopausal osteoporosis	mice	C57BL/6	8-Week-Old	8-Week-Old	Bilateral Ovariectomy
318	Activated NETosis of bone marrow neutrophils up-regulates macrophage osteoclastogenesis via cGAS-STING/AKT2 pathway to promote osteoporosis	mice	C57BL/6	6-Week-Old	6-Week-Old	Bilateral Ovariectomy
319	Effect and mechanism of recombinant human fibroblast growth factor 18 on osteoporosis in OVX mice	mice	ICR	8-Week-Old	8-Week-Old	Bilateral Ovariectomy
320	Suppressing ERp57 diminishes osteoclast activity and ameliorates ovariectomy-induced bone loss via the intervention in calcium oscillation and the calmodulin/calcineurin/Nfatc1 pathway	mice	C57BL/6	8-Week-Old	8-Week-Old	Bilateral Ovariectomy
321	Loss of chemerin prevents ovariectomy-induced osteoporosis in mice through intraosseous vascular remodeling	mice	C57BL/6	12-Week-Old	3-Month-Old	Bilateral Ovariectomy
322	Network pharmacology-based mechanism prediction and pharmacological validation of Bushenhuoxue formula attenuating postmenopausal osteoporosis in ovariectomized mice	mice	C57BL/6	10-Week-Old	8-to 12-Week-Old	Bilateral Ovariectomy
323	Morusin Inhibits RANKL-induced Osteoclastogenesis and Ovariectomized Osteoporosis	mice	C57BL/6	36-Week-Old	＞3-Month-Old	Bilateral Ovariectomy
324	Progranulin deficiency associates with postmenopausal osteoporosis via increasing ubiquitination of estrogen receptor α	mice	C57BL/6	12-Week-Old	3-Month-Old	Bilateral Ovariectomy
325	Interferon Regulatory Factor 4 (IRF4) Plays a Key Role in Osteoblast Differentiation of Postmenopausal Osteoporosis	mice	C57BL/6	8-Week-Old	8-Week-Old	Bilateral Ovariectomy
326	Ferroptosis in Osteocytes as a Target for Protection Against Postmenopausal Osteoporosis	mice	Gene Editing	Unspecified	Unspecified	Bilateral Ovariectomy
327	Cistanche deserticola polysaccharide regulated the gut microbiota-SCFAs-Th17/Treg cell axis and ameliorated the inflammation of postmenopausal osteoporosis	mice	C57BL/6	6-Week-Old	6-Week-Old	Bilateral Ovariectomy
328	Estrogen deficiency induces bone loss through the gut microbiota	mice	C57BL/6	8-Week-Old	8-Week-Old	Bilateral Ovariectomy
329	Exosomal circFAM63Bsuppresses bone regeneration of postmenopausal osteoporosis via regulating miR-578/HMGA2 axis	mice	C57BL/6	6-Week-Old	6-Week-Old	Bilateral Ovariectomy
330	7,8-DHF inhibits BMSC oxidative stress via the TRKB/PI3K/AKT/NRF2 pathway to improve symptoms of postmenopausal osteoporosis	mice	C57BL/6	8-Week-Old	8-Week-Old	Bilateral Ovariectomy
331	NVP-BHG712 alleviates ovariectomy-induced osteoporosis by modulating osteoclastogenesis	mice	C57BL/6	8-Week-Old	8-Week-Old	Bilateral Ovariectomy
332	Bone-Targeted Biomimetic Nanogels Re-Establish Osteoblast/Osteoclast Balance to Treat Postmenopausal Osteoporosis	mice	C57BL/6	12-Week-Old	3-Month-Old	Bilateral Ovariectomy
333	Morinda Officinalis Polysaccharides Inhibit Osteoclast Differentiation by Regulating miR-214-3p/NEDD4L in Postmenopausal Osteoporosis Mice	mice	C57BL/6	8-Week-Old	8-Week-Old	Bilateral Ovariectomy
334	Enhanced homing of mesenchymal stem cells for in situ niche remodeling and bone regeneration	mice	C57BL/6	10-Week-Old	8-to 12-Week-Old	Bilateral Ovariectomy
335	Possible mechanisms underlying the regulation of postmenopausal osteoporosis by follicle-stimulating hormone	mice	C57BL/6	13-to 15-Week-Old	＞3-Month-Old	Bilateral Ovariectomy
336	Citric acid-modified pH-sensitive bone-targeted delivery of estrogen for the treatment of postmenopausal osteoporosis	mice	C57BL/6	7-Week-Old	6-to 8-Week-Old	Bilateral Ovariectomy
337	Dihydromyricetin ameliorate postmenopausal osteoporosis in ovariectomized mice: Integrative microbiomic and metabolomic analysis	mice	C57BL/6	8-Week-Old	8-Week-Old	Bilateral Ovariectomy
338	Alloferon-1 ameliorates estrogen deficiency-induced osteoporosis through dampening the NLRP3/caspase-1/IL-1β/IL-18 signaling pathway	mice	Balb/c	8-Week-Old	8-Week-Old	Bilateral Ovariectomy
339	4-Octyl Itaconate Attenuates Postmenopausal Osteoporosis by Inhibiting Ferroptosis and Enhancing Osteogenesis via the Nrf2 Pathway	mice	C57BL/6	8-Week-Old	8-Week-Old	Bilateral Ovariectomy
340	Dietary Isoquercetin Ameliorates Bone Loss via Restoration of the Gut Microbiota and Lipopolysaccharide-Triggered Inflammatory Status in Ovariectomy Mice	mice	C57BL/6	6-Week-Old	6-Week-Old	Bilateral Ovariectomy
341	Regulation of bone and fat balance by Fructus Ligustri Lucidi in ovariectomized mice	mice	C57BL/6	8-Week-Old	8-Week-Old	Bilateral Ovariectomy
342	A novel mechanism of Vildagliptin in regulating bone metabolism and mitigating osteoporosis	mice	C57BL/6	6-to 8-Week-Old	6-to 8-Week-Old	Bilateral Ovariectomy
343	Ni-MOF Engineered System Targeting Macrophage Aurora A Kinase for Bone Loss Prevention Through PD-L1 Activation	mice	C57BL/6	6-Week-Old	6-Week-Old	Bilateral Ovariectomy
344	Selenium nanoparticles functionalized by mushroom polysaccharide-protein complex: A novel nano-mineral for managing postmenopausal osteoporosis	mice	C57BL/6	3-Month-Old	3-Month-Old	Bilateral Ovariectomy
345	Bone marrow Adipoq-lineage progenitors are a major cellular source of M-CSF that dominates bone marrow macrophage development, osteoclastogenesis, and bone mass	mice	C57BL/6	12-Week-Old	3-Month-Old	Bilateral Ovariectomy
346	Isoliquiritin treatment of osteoporosis by promoting osteogenic differentiation and autophagy of bone marrow mesenchymal stem cells	mice	C57BL/6	8-Week-Old	8-Week-Old	Bilateral Ovariectomy
347	CircRNA hsa_circ_0006859 inhibits the osteogenic differentiation of BMSCs and aggravates osteoporosis by targeting miR-642b-5p/miR-483-3p and upregulating EFNA2/DOCK3	mice	C57BL/6	6-Week-Old	6-Week-Old	Bilateral Ovariectomy
348	Early changes of bone metabolites and lymphocyte subsets may participate in osteoporosis onset: a preliminary study of a postmenopausal osteoporosis mouse model	mice	C57BL/6	10-Week-Old	8-to 12-Week-Old	Bilateral Ovariectomy
349	Extract of Curculigo capitulata Ameliorates Postmenopausal Osteoporosis by Promoting Osteoblast Proliferation and Differentiation	mice	C57BL/6	8-Week-Old	8-Week-Old	Bilateral Ovariectomy
350	Investigating the protective effect of loganin in ovariectomy‑induced bone loss through network pharmacology and molecular docking	mice	C57BL/6	8-Week-Old	8-Week-Old	Bilateral Ovariectomy
351	Antidepressant duloxetine hydrochloride protects against ovariectomy-induced bone loss in mice by inhibiting osteoclast differentiation	mice	C57BL/6	11-Week-Old	8-to 12-Week-Old	Bilateral Ovariectomy
352	Ziyuglycoside II attenuated OVX mice bone loss via inflammatory responses and regulation of gut microbiota and SCFAs	mice	C57BL/6	8-Week-Old	8-Week-Old	Bilateral Ovariectomy
353	Bone-Targeting and Multishelled Oral Eldecalcitol Nanoparticles Improve Osteoporosis by Reconstruction of Osteogenic-Osteoclastic Homeostasis	mice	C57BL/6	8-Week-Old	8-Week-Old	Bilateral Ovariectomy
354	Effects of traditional Chinese medicine Zuo-Gui-Wan on gut microbiota in an osteoporotic mouse model	mice	C57BL/6	12-Week-Old	3-Month-Old	Bilateral Ovariectomy
355	Suppression of IRF9 Promotes Osteoclast Differentiation by Decreased Ferroptosis via STAT3 Activation	mice	C57BL/6	12-Week-Old	3-Month-Old	Bilateral Ovariectomy
356	Heat-inactivated Lactobacillus casei strain GKC1 Mitigates osteoporosis development in vivo via enhanced osteogenesis	mice	ICR	8-Week-Old	8-Week-Old	Bilateral Ovariectomy
357	Water Extract of Pulsatilla koreana Nakai Inhibits Osteoclast Differentiation and Alleviates Ovariectomy-Induced Bone Loss	mice	C57BL/6	6-Week-Old	6-Week-Old	Bilateral Ovariectomy
358	Cirsilineol inhibits RANKL-induced osteoclast activity and ovariectomy-induced bone loss via NF-κb/ERK/p38 signaling pathways	mice	C57BL/6	8-Week-Old	8-Week-Old	Bilateral Ovariectomy
359	Formononetin Derivative for Osteoporosis by Simultaneous Regulating Osteoblast and Osteoclast	mice	ICR	7-Week-Old	6-to 8-Week-Old	Bilateral Ovariectomy
360	The Effects and Mechanisms of Chrysosplenetin in Targeting RANKL-Induced NF-κB Signaling and NFATc1 Activation to Protect Bone Density in Osteolytic Diseases	mice	C57BL/6	8-Week-Old	8-Week-Old	Bilateral Ovariectomy
361	Morinda Officinalis-derived extracellular vesicle-like particles: Anti-osteoporosis effect by regulating MAPK signaling pathway	mice	C57BL/6	8-Week-Old	8-Week-Old	Bilateral Ovariectomy
362	microRNA-29b-3p/sirtuin-1/peroxisome proliferator–activated receptor γ suppress osteogenic differentiation	mice	C57BL/6	8-Week-Old	8-Week-Old	Bilateral Ovariectomy
363	Toosendanin inhibits osteoclast formation and alleviate postmenopausal osteoporosis by regulating the p38 signaling pathway	mice	C57BL/6	8-Week-Old	8-Week-Old	Bilateral Ovariectomy
364	Dynamic transcriptome analysis of osteal macrophages identifies a distinct subset with senescence features in experimental osteoporosis	mice	C57BL/6	10-Week-Old	8-to 12-Week-Old	Bilateral Ovariectomy
365	Rhizoma Drynariae-derived nanovesicles reverse osteoporosis by potentiating osteogenic differentiation of human bone marrow mesenchymal stem cells via targeting ERα signaling	mice	C57BL/6	8-Week-Old	8-Week-Old	Bilateral Ovariectomy
366	Ethanol Extract of Radix Asteris Suppresses Osteoclast Differentiation and Alleviates Osteoporosis	mice	C57BL/6	6-Week-Old	6-Week-Old	Bilateral Ovariectomy
367	Self-assembled water soluble and bone-targeting phosphorylated quercetin ameliorates postmenopausal osteoporosis in ovariectomy mice	mice	C57BL/6	8-Week-Old	8-Week-Old	Bilateral Ovariectomy
368	The Effects of different forms of exercise during the early life on the bone microstructure of ovariectomized mice	mice	C57BL/6	4-Week-Old	3-to 6-Week-Old	Bilateral Ovariectomy
369	151-200-34Microbial Tryptophan Metabolites Ameliorate Ovariectomy-Induced Bone Loss by Repairing Intestinal AhR-Mediated Gut-Bone Signaling Pathway	mice	C57BL/6	8-Week-Old	8-Week-Old	Bilateral Ovariectomy
370	A clinical-stage Nrf2 activator suppresses osteoclast differentiation via the iron-ornithine axis	mice	Gene Editing	12-Week-Old	3-Month-Old	Bilateral Ovariectomy
371	Activation of NF-κB signaling regulates ovariectomy-induced bone loss and weight gain	mice	C57BL/6	9-Week-Old	8-to 12-Week-Old	Bilateral Ovariectomy
372	Exploring the Anti-Osteoporotic Effects of n-Hexane Fraction from Cotoneaster wilsonii Nakai: Activation of Runx2 and Osteoblast Differentiation In Vivo	mice	C57BL/6	8-Week-Old	8-Week-Old	Bilateral Ovariectomy
373	Piperlongumine, a Piper longum-derived amide alkaloid, protects mice from ovariectomy-induced osteoporosis by inhibiting osteoclastogenesis via suppression of p38 and JNK signaling	mice	C57BL/6	8-Week-Old	8-Week-Old	Bilateral Ovariectomy
374	Gut Clostridium sporogenes-derived indole propionic acid suppresses osteoclast formation by activating pregnane X receptor	mice	C57BL/6	10-Week-Old	8-to 12-Week-Old	Bilateral Ovariectomy
375	Daidzein alleviates osteoporosis by promoting osteogenesis and angiogenesis coupling	mice	C57BL/6	3-Month-Old	3-Month-Old	Bilateral Ovariectomy
376	Cholesterol sulfate inhibits osteoclast differentiation and survival by regulating the AMPK–Sirt1–NF-κB pathway	mice	C57BL/6	8-Week-Old	8-Week-Old	Bilateral Ovariectomy
377	UPLC/Q-TOF–MS-based metabolomics evaluate the efficacy of oroxylin A against postmenopausal osteoporosis	mice	C57BL/6	10-Week-Old	8-to 12-Week-Old	Bilateral Ovariectomy
378	Nodakenin Ameliorates Ovariectomy-Induced Bone Loss by Regulating Gut Microbiota	mice	C57BL/6	6-8-Week-Old	6-to 8-Week-Old	Bilateral Ovariectomy
379	Litsea glutinosa extract promotes fracture healing and prevents bone loss via BMP2/SMAD1 signaling	mice	Balb/c	8-Week-Old	8-Week-Old	Bilateral Ovariectomy
380	The serine synthesis pathway drives osteoclast differentiation through epigenetic regulation of NFATc1 expression	mice	C57BL/6	10-Week-Old	8-to 12-Week-Old	Bilateral Ovariectomy
381	Pan-histone deacetylase inhibitor vorinostat suppresses osteoclastic bone resorption through modulation of RANKL-evoked signaling and ameliorates ovariectomy-induced bone loss	mice	C57BL/6	8-Week-Old	8-Week-Old	Bilateral Ovariectomy
382	Enhanced Osteoporosis Treatment via Nano Drug Coating Encapsulating Lactobacillus rhamnosus GG	mice	C57BL/6	Unspecified	Unspecified	Bilateral Ovariectomy
383	Attenuative effects of collagen peptide from milkfish (Chanos chanos) scales on ovariectomy-induced osteoporosis	mice	Balb/c	6-Week-Old	6-Week-Old	Bilateral Ovariectomy
384	Pharmacological inhibition of HIF2 protects against bone loss in an experimental model of estrogen deficiency	mice	Gene Editing	8-Week-Old	8-Week-Old	Bilateral Ovariectomy
385	Nystose attenuates bone loss and promotes BMSCs differentiation to osteoblasts through BMP and Wnt/β-catenin pathway in ovariectomized mice	mice	ICR	Unspecified	Unspecified	Bilateral Ovariectomy
386	POU Class 2 Homeobox Associating Factor 1, as a Hub Candidate Gene in OP, Relieves Osteoblast Apoptosis	mice	C57BL/6	Unspecified	Unspecified	Bilateral Ovariectomy
387	High molecular weight hyaluronic acid alleviates ovariectomy-induced bone loss in mice	mice	C57BL/6	8-Week-Old	8-Week-Old	Bilateral Ovariectomy
388	Crosstalk between ALK3(BMPR1A) deficiency and autophagy signaling mitigates pathological bone loss in osteoporosis	mice	Gene Editing	10-Week-Old	8-to 12-Week-Old	Bilateral Ovariectomy
389	Synthetic nanoparticles functionalized with cell membrane-mimicking, bone-targeting, and ROS-controlled release agents for osteoporosis treatment	mice	C57BL/6	8-Week-Old	8-Week-Old	Bilateral Ovariectomy
390	Grape seed extract prevents oestrogen deficiency-induced bone loss by modulating the gut microbiota and metabolites	mice	C57BL/6	12-Week-Old	3-Month-Old	Bilateral Ovariectomy
391	Farrerol suppresses osteoclast differentiation and postmenopausal osteoporosis by inhibiting the nuclear factor kappa B signaling pathway	mice	C57BL/6	12-Week-Old	3-Month-Old	Bilateral Ovariectomy
392	101-231-22-2Casticin suppresses RANKL‑induced osteoclastogenesis and prevents ovariectomy‑induced bone loss by regulating the AKT/ERK and NF‑κB signaling pathways	mice	C57BL/6	Unspecified	Unspecified	Bilateral Ovariectomy
393	Caffeine regulates both osteoclast and osteoblast differentiation via the AKT, NF-κB, and MAPK pathways	mice	C57BL/6	8-Week-Old	8-Week-Old	Bilateral Ovariectomy
394	Liposomal α-cyperone targeting bone resorption surfaces suppresses osteoclast differentiation and osteoporosis progression via the PI3K/Akt axis	mice	C57BL/6	8-Week-Old	8-Week-Old	Bilateral Ovariectomy
395	MiR-12200-5p Targets Multiple Members of Wnt Signaling Pathway to Inhibit Osteoblast Differentiation and Bone Formation	mice	C57BL/6	2-Month-Old	6-to 8-Week-Old	Bilateral Ovariectomy
396	4-Hydroxyphenylacetic Acid, a microbial-derived metabolite of Polyphenols, inhibits osteoclastogenesis by inhibiting ROS production	mice	C57BL/6	12-Week-Old	3-Month-Old	Bilateral Ovariectomy
397	Exploration of the miR-187-3p/CNR2 pathway in modulating osteoblast differentiation and treating postmenopausal osteoporosis through mechanical stress	mice	C57BL/6	8-Week-Old	8-Week-Old	Bilateral Ovariectomy
398	Decoding the mechanism of Eleutheroside E in treating osteoporosis via network pharmacological analysis and molecular docking of osteoclast-related genes and gut microbiota	mice	C57BL/6	7-Week-Old	6-to 8-Week-Old	Bilateral Ovariectomy
399	The Effects of Paeonia lactiflora Pall. and Astragalus Membranaceus Single Extracts on Bone Metabolic Profile in Ovariectomized Mice	mice	C57BL/6	6-Week-Old	6-Week-Old	Bilateral Ovariectomy
400	Comparison of the therapeutic effects of mesenchymal stem cells derived from human dental pulp (DP), adipose tissue (AD), placental amniotic membrane (PM), and umbilical cord (UC) on postmenopausal osteoporosis	mice	C57BL/6	8-Week-Old	8-Week-Old	Bilateral Ovariectomy
401	The synergistic effects of Sr and Si bioactive ions on osteogenesis, osteoclastogenesis and angiogenesis for osteoporotic bone regeneration	Rat	SD	16-Week-Old	3-to 6-Month-Old	Bilateral Ovariectomy
402	Akermanite bioceramics promote osteogenesis, angiogenesis and suppress osteoclastogenesis for osteoporotic bone regeneration	Rat	SD	16-Week-Old	3-to 6-Month-Old	Bilateral Ovariectomy
403	Dual modulation of bone formation and resorption with zoledronic acid-loaded biodegradable magnesium alloy implants improves osteoporotic fracture healing: An in vitro and in vivo study	Rat	SD	6-Month-Old	6-Month-Old	Bilateral Ovariectomy
404	The Ovariectomized Rat as a Model for Studying Alveolar Bone Loss in Postmenopausal Women	Rat	SD	12-Week-Old	3-Month-Old	Bilateral Ovariectomy
405	Development, in vitro and in vivo characterization of zoledronic acid functionalized hydroxyapatite nanoparticle based formulation for treatment of osteoporosis in animal model	Rat	Wistar	3-Month-Old	3-Month-Old	Bilateral Ovariectomy
406	Evaluation of Osteogenesis and Angiogenesis of Icariin in Local Controlled Release and Systemic Delivery for Calvarial Defect in Ovariectomized Rats	Rat	SD	3-Month-Old	3-Month-Old	Bilateral Ovariectomy
407	Naringin promotes fracture healing through stimulation of angiogenesis by regulating the VEGF/VEGFR-2 signaling pathway in osteoporotic rats	Rat	SD	3-Month-Old	3-Month-Old	Bilateral Ovariectomy+Establishment of Fracture at the Upper Third of the Tibia on the 30th Postoperative Day
408	TRAF6 Mediates Suppression of Osteoclastogenesis and Prevention of Ovariectomy-Induced Bone Loss by a Novel Prenylflavonoid	Rat	SD	10-12-Week-Old	8-to 12-Week-Old	Bilateral Ovariectomy
409	Melatonin restores the osteoporosis-impaired osteogenic potential of bone marrow mesenchymal stem cells by preserving SIRT1-mediated intracellular antioxidant properties	Rat	SD	10-Week-Old	8-to 12-Week-Old	Bilateral Ovariectomy
410	MicroRNA-433-3p promotes osteoblast differentiation through targeting DKK1 expression	Rat	SD	Unspecified	Unspecified	Bilateral Ovariectomy
411	Osteoprotegerin gene-modified BMSCs with hydroxyapatite scaffold for treating critical-sized mandibular defects in ovariectomized osteoporotic rats	Rat	SD	Unspecified	Unspecified	Bilateral Ovariectomy+Mandibular Defect
412	Dose-dependent Effects of Strontium Ranelate on Ovariectomy Rat Bone Marrow Mesenchymal Stem Cells and Human Umbilical Vein Endothelial Cells	Rat	SD	3-Month-Old	3-Month-Old	Bilateral Ovariectomy
413	Influence of Exercise on Bone Remodeling-Related Hormones and Cytokines in Ovariectomized Rats: A Model of Postmenopausal Osteoporosis	Rat	Wistar	Unspecified	Unspecified	Bilateral Ovariectomy
414	Quercetin rescued TNF-alpha-induced impairments in bone marrow-derived mesenchymal stem cell osteogenesis and improved osteoporosis in rats	Rat	SD	8-10-Week-Old	8-to 12-Week-Old	Bilateral Ovariectomy
415	Kefir improves bone mass and microarchitecture in an ovariectomized rat model of postmenopausal osteoporosis	Rat	SD	16-Week-Old	3-to 6-Month-Old	Bilateral Ovariectomy
416	miR-542-3p prevents ovariectomy-induced osteoporosis in rats via targeting SFRP1	Rat	SD	4-Month-Old	3-to 6-Month-Old	Bilateral Ovariectomy
417	Antioxidative peptide from milk exhibits antiosteopenic effects through inhibition of oxidative damage and bone-resorbing cytokines in ovariectomized rats	Rat	Wistar	3-Month-Old	3-Month-Old	Bilateral Ovariectomy
418	Quercitrin attenuates osteoporosis in ovariectomized rats by regulating mitogen-activated protein kinase (MAPK) signaling pathways	Rat	SD	6-Month-Old	6-Month-Old	Bilateral Ovariectomy
419	High-Throughput Metabolomics Evaluate the Efficacy of Total Lignans From Acanthophanax Senticosus Stem Against Ovariectomized Osteoporosis Rat	Rat	SD	Unspecified	Unspecified	Bilateral Ovariectomy
420	Resveratrol prevents osteoporosis by upregulating FoxO1 transcriptional activity	Rat	SD	3-Month-Old	3-Month-Old	Bilateral Ovariectomy
421	Risedronate/zinc-hydroxyapatite based nanomedicine for osteoporosis	Rat	Wistar	12-Week-Old	3-Month-Old	Bilateral Ovariectomy
422	Bone-protective effects of Lactobacillus plantarum B719-fermented milk product	Rat	SD	8-Week-Old	8-Week-Old	Bilateral Ovariectomy
423	Catalpol promotes the osteogenic differentiation of bone marrow mesenchymal stem cells via the Wnt/β-catenin pathway	Rat	SD	8-Week-Old	8-Week-Old	Bilateral Ovariectomy
424	Microstructural changes associated with osteoporosis negatively affect loading-induced fluid flow around osteocytes in cortical bone	Rat	SD	20-Week-Old	3-to 6-Month-Old	Bilateral Ovariectomy
425	The effects of estrogen deficiency on cortical bone microporosity and mineralization	Rat	SD	20-Week-Old	3-to 6-Month-Old	Bilateral Ovariectomy
426	Antiosteoporotic effect of icariin in ovariectomized rats is mediated via the Wnt/β-catenin pathway	Rat	SD	3-Month-Old	3-Month-Old	Bilateral Ovariectomy
427	Puerarin improves the bone micro-environment to inhibit OVX-induced osteoporosis via modulating SCFAs released by the gut microbiota and repairing intestinal mucosal integrity	Rat	SD	10-Week-Old	8-to 12-Week-Old	Bilateral Ovariectomy
428	Icariin prevents oestrogen deficiency-induced alveolar bone loss through promoting osteogenesis via STAT3	Rat	SD	4-Week-Old	4-to 8-Week-Old	Bilateral Ovariectomy
429	Evaluation of ostarine as a selective androgen receptor modulator in a rat model of postmenopausal osteoporosis	Rat	SD	3-Month-Old	3-Month-Old	Bilateral Ovariectomy
430	Phosphorylated Peptides from Antarctic Krill (Euphausia superba) Prevent Estrogen Deficiency Induced Osteoporosis by Inhibiting Bone Resorption in Ovariectomized Rats	Rat	SD	3-Month-Old	3-Month-Old	Bilateral Ovariectomy
431	Lycopene treatment against loss of bone mass, microarchitecture and strength in relation to regulatory mechanisms in a postmenopausal osteoporosis model	Rat	Wistar	6-Month-Old	6-Month-Old	Bilateral Ovariectomy
432	MicroRNA levels in bone and blood change during bisphosphonate and teriparatide therapy in an animal model of postmenopausal osteoporosis	Rat	SD	6-Month-Old	6-Month-Old	Bilateral Ovariectomy
433	Postmenopausal osteoporosis is associated with the regulation of SP, CGRP, VIP, and NPY	Rat	SD	6-Month-Old	6-Month-Old	Bilateral Ovariectomy
434	MiR-151a-3p Promotes Postmenopausal Osteoporosis by Targeting SOCS5 and Activating JAK2/STAT3 Signaling	Rat	SD	Unspecified	Unspecified	Bilateral Ovariectomy
435	151-200Protective effects of Dipsacus asper polysaccharide on osteoporosis in vivo by regulating RANKL/RANK/OPG/VEGF and PI3K/Akt/eNOS pathway	Rat	未注明	Unspecified	Unspecified	Bilateral Ovariectomy
436	Salidroside Improves Bone Histomorphology and Prevents Bone Loss in Ovariectomized Diabetic Rats by Upregulating the OPG/RANKL Ratio	Rat	SD	8-Week-Old	8-Week-Old	Bilateral Ovariectomy
437	Metabolite Profiling Reveals the Effect of Dietary Rubus coreanus Vinegar on Ovariectomy-Induced Osteoporosis in a Rat Model	Rat	SD	5-Week-Old	4-to 8-Week-Old	Bilateral Ovariectomy
438	Effect of caffeine on ovariectomy-induced osteoporosis in rats	Rat	Wistar	12-Week-Old	3-Month-Old	Bilateral Ovariectomy
439	Novel therapeutic intervention for osteoporosis prepared with strontium hydroxyapatite and zoledronic acid: In vitro and pharmacodynamic evaluation	Rat	Wistar	12-Week-Old	3-Month-Old	Bilateral Ovariectomy
440	Icariin recovers the osteogenic differentiation and bone formation of bone marrow stromal cells from a rat model of estrogen deficiency-induced osteoporosis	Rat	Wistar	8-Week-Old	8-Week-Old	Bilateral Ovariectomy
441	Alendronate promotes osteoblast differentiation and bone formation in ovariectomy‑induced osteoporosis through interferon‑β/signal transducer and activator of transcription 1 pathway	Rat	Wistar	6-8-Week-Old	4-to 8-Week-Old	Bilateral Ovariectomy
442	Effects of combined treatment with ibandronate and pulsed electromagnetic field on ovariectomy-induced osteoporosis in rats	Rat	未注明	3-Month-Old	3-Month-Old	Bilateral Ovariectomy
443	Beneficial Effects of a Flavonoid Fraction of Herba Epimedii on Bone Metabolism in Ovariectomized Rats	Rat	SD	3-Month-Old	3-Month-Old	Bilateral Ovariectomy
444	Stereological study of the effect of black olive hydroalcoholic extract on osteoporosis in vertebra and tibia in ovariectomized rats	Rat	SD	6-Month-Old	6-Month-Old	Bilateral Ovariectomy
445	In vitro and in vivo investigation of bisphosphonate-loaded hydroxyapatite particles for peri-implant bone augmentation	Rat	Wistar	17-Week-Old	3-to 6-Month-Old	Bilateral Ovariectomy
446	Estrogen enhances the bone regeneration potential of periodontal ligament stem cells derived from osteoporotic rats and seeded on nano-hydroxyapatite/collagen/poly(L-lactide)	Rat	SD	3-Month-Old	3-Month-Old	Bilateral Ovariectomy
447	Inhibitory effect of Astragalus polysaccharide on osteoporosis in ovariectomized rats by regulating FoxO3a/Wnt signaling pathway	Rat	SD	6-Month-Old	6-Month-Old	Bilateral Ovariectomy
448	The Effect of Vibration Treatments Combined with Teriparatide or Strontium Ranelate on Bone Healing and Muscle in Ovariectomized Rats	Rat	SD	3-Month-Old	3-Month-Old	Bilateral Ovariectomy
449	Enhanced osteogenesis and therapy of osteoporosis using simvastatin loaded hybrid system	Rat	Wistar	8-Week-Old	8-Week-Old	Bilateral Ovariectomy
450	The participation of fibroblast growth factor 23 (FGF23) in the progression of osteoporosis via JAK/STAT pathway	Rat	Wistar	Unspecified	Unspecified	Bilateral Ovariectomy
451	Isopsoralen regulates PPAR‑γ/WNT to inhibit oxidative stress in osteoporosis	Rat	SD	6-Week-Old	4-to 8-Week-Old	Bilateral Ovariectomy
452	Oral administration of kaempferol inhibits bone loss in rat model of ovariectomy-induced osteopenia	Rat	Wistar	12-Week-Old	3-Month-Old	Bilateral Ovariectomy
453	Anti-Osteoporotic Activity of an Edible Traditional Chinese Medicine Cistanche deserticola on Bone Metabolism of Ovariectomized Rats Through RANKL/RANK/TRAF6-Mediated Signaling Pathways	Rat	SD	Unspecified	Unspecified	Bilateral Ovariectomy
454	Umbilical cord extracts improve osteoporotic abnormalities of bone marrow-derived mesenchymal stem cells and promote their therapeutic effects on ovariectomised rats	Rat	Wistar	8-Week-Old	8-Week-Old	Bilateral Ovariectomy
455	Dendrobium officinale Orchid Extract Prevents Ovariectomy-Induced Osteoporosis in Vivo and Inhibits RANKL-Induced Osteoclast Differentiation in Vitro	Rat	Wistar	12-Week-Old	3-Month-Old	Bilateral Ovariectomy
456	Coenzyme Q10 promotes osteoblast proliferation and differentiation and protects against ovariectomy-induced osteoporosis	Rat	SD	8-Month-Old	Unspecified	Bilateral Ovariectomy
457	Enhanced bone formation by strontium modified calcium sulfate hemihydrate in ovariectomized rat critical-size calvarial defects	Rat	SD	10-Week-Old	8-to 12-Week-Old	Bilateral Ovariectomy
458	251-300Effect of icariin on fracture healing in an ovariectomized rat model of osteoporosis	Rat	SD	6-Month-Old	6-Month-Old	Bilateral Ovariectomy
459	Novel EP4 Receptor Agonist-Bisphosphonate Conjugate Drug (C1) Promotes Bone Formation and Improves Vertebral Mechanical Properties in the Ovariectomized Rat Model of Postmenopausal Bone Loss	Rat	SD	3-Month-Old	3-Month-Old	Bilateral Ovariectomy
460	Resveratrol promotes osteoblastic differentiation in a rat model of postmenopausal osteoporosis by regulating autophagy	Rat	SD	10-12-Week-Old	8-to 12-Week-Old	Bilateral Ovariectomy
461	Dietary Natural N-Acetyl-d-Glucosamine Prevents Bone Loss in Ovariectomized Rat Model of Postmenopausal Osteoporosis	Rat	SD	10-Week-Old	8-to 12-Week-Old	Bilateral Ovariectomy
462	Therapeutic effect of icariin combined with stem cells on postmenopausal osteoporosis in rats.	Rat	SD	3-Month-Old	3-Month-Old	Bilateral Ovariectomy
463	Type 2 Diabetes Mellitus Increases the Risk to Hip Fracture in Postmenopausal Osteoporosis by Deteriorating the Trabecular Bone Microarchitecture and Bone Mass	Rat	Wistar	3-Month-Old	3-Month-Old	Bilateral Ovariectomy
464	Electroacupuncture at the governor vessel and bladder meridian acupoints improves postmenopausal osteoporosis through osteoprotegerin/RANKL/RANK and Wnt/β‑catenin signaling pathways	Rat	SD	6-Month-Old	6-Month-Old	Bilateral Ovariectomy
465	Antiosteoporotic activity of Du-Zhong-Wan water extract in ovariectomized rats	Rat	SD	6-Month-Old	6-Month-Old	Bilateral Ovariectomy
466	Sialoglycoprotein Isolated from Eggs of Carassius auratus Ameliorates Osteoporosis: An Effect Associated with Regulation of the Wnt/β-Catenin Pathway in Rodents	Rat	Wistar	3-Month-Old	3-Month-Old	Bilateral Ovariectomy
467	Effectiveness of combined salmon calcitonin and aspirin therapy for osteoporosis in ovariectomized rats	Rat	SD	3-Month-Old	3-Month-Old	Bilateral Ovariectomy
468	Extracellular vesicles from GPNMB-modified bone marrow mesenchymal stem cells attenuate bone loss in an ovariectomized rat model	Rat	SD	10-Week-Old	8-to 12-Week-Old	Bilateral Ovariectomy
469	Effect of Vicenin-2 on ovariectomy-induced osteoporosis in rats	Rat	Wistar	12-Week-Old	3-Month-Old	Bilateral Ovariectomy
470	Neuropeptide Y1 Receptor Antagonist Alters Gut Microbiota and Alleviates the Ovariectomy-Induced Osteoporosis in Rats	Rat	SD	12-Week-Old	3-Month-Old	Bilateral Ovariectomy
471	Green tea (Camellia sinensis) aqueous extract alleviates postmenopausal osteoporosis in ovariectomized rats and prevents RANKL-induced osteoclastogenesis in vitro	Rat	Wistar	12-Week-Old	3-Month-Old	Bilateral Ovariectomy
472	Effect of Zuoguiwan on osteoporosis in ovariectomized rats through RANKL/OPG pathway mediated by β2AR	Rat	SD	4-Month-Old	3-to 6-Month-Old	Bilateral Ovariectomy
473	MicroRNA‑148a inhibition protects against ovariectomy‑induced osteoporosis through PI3K/AKT signaling by estrogen receptor α	Rat	SD	6-Week-Old	4-to 8-Week-Old	Bilateral Ovariectomy
474	In vitro cell behaviors of bone mesenchymal stem cells derived from normal and postmenopausal osteoporotic rats	Rat	SD	8-Week-Old	8-Week-Old	Bilateral Ovariectomy
475	Effect of low-level laser therapy and oxytocin on osteoporotic bone marrow-derived mesenchymal stem cells	Rat	Wistar	15-Week-Old	3-to 6-Month-Old	Bilateral Ovariectomy
476	miR-142-5p in Bone Marrow-Derived Mesenchymal Stem Cells Promotes Osteoporosis Involving Targeting Adhesion Molecule VCAM-1 and Inhibiting Cell Migration	Rat	SD	12-Week-Old	3-Month-Old	Bilateral Ovariectomy
477	Force-induced increased osteogenesis enables accelerated orthodontic tooth movement in ovariectomized rats	Rat	SD	6-Week-Old	4-to 8-Week-Old	Bilateral Ovariectomy
478	Combined Effects of Phytoestrogen Genistein and Silicon on Ovariectomy-Induced Bone Loss in Rat	Rat	SD	3-Month-Old	3-Month-Old	Bilateral Ovariectomy
479	Total flavonoids of Rhizoma Drynariae combined with calcium attenuate osteoporosis by reducing reactive oxygen species generation	Rat	SD	3-Month-Old	3-Month-Old	Bilateral Ovariectomy
480	Longitudinal Changes of Circulating miRNAs During Bisphosphonate and Teriparatide Treatment in an Animal Model of Postmenopausal Osteoporosis	Rat	SD	6-Month-Old	6-Month-Old	Bilateral Ovariectomy
481	Therapeutic potential of annatto tocotrienol with self-emulsifying drug delivery system in a rat model of postmenopausal bone loss	Rat	SD	10-Month-Old	＞6-Month-Old	Bilateral Ovariectomy
482	Calcitonin Induces Bone Formation by Increasing Expression of Wnt10b in Osteoclasts in Ovariectomy-Induced Osteoporotic Rats	Rat	SD	4-Month-Old	3-to 6-Month-Old	Bilateral Ovariectomy
483	Site-specific and time-course changes of postmenopausal osteoporosis in rat mandible: comparative study with femur	Rat	SD	12-Week-Old	3-Month-Old	Bilateral Ovariectomy
484	Isomeric flavonoid aglycones derived from Epimedii Folium exerted different intensities in anti-osteoporosis through OPG/RANKL protein targets	Rat	SD	Unspecified	Unspecified	Bilateral Ovariectomy、Prednisolone Induction
485	Sclerostin antibody prevented progressive bone loss in combined ovariectomized and concurrent functional disuse	Rat	SD	4-Month-Old	3-to 6-Month-Old	Bilateral Ovariectomy
486	Initial changes in alveolar bone volume for sham-operated and ovariectomized rats in ligature-induced experimental periodontitis	Rat	Wistar	8-Week-Old	8-Week-Old	Bilateral Ovariectomy
487	Osteoprotective effects of estrogen membrane receptor GPR30 in ovariectomized rats	Rat	SD	3-Month-Old	3-Month-Old	Bilateral Ovariectomy
488	Puerarin specifically disrupts osteoclast activation via blocking integrin-β3 Pyk2/Src/Cbl signaling pathway	Rat	SD	6-Month-Old	6-Month-Old	Bilateral Ovariectomy
489	Effect of in vivo low-level laser therapy on bone marrow-derived mesenchymal stem cells in ovariectomy-induced osteoporosis of rats	Rat	Wistar	14-Week-Old	3-to 6-Month-Old	Bilateral Ovariectomy
490	The inhibitory effect of salmon calcitonin on intervertebral disc degeneration in an ovariectomized rat model	Rat	SD	3-Month-Old	3-Month-Old	Bilateral Ovariectomy
491	Time and dose-dependent effects of Labisia pumila on the bone strength of postmenopausal osteoporosis rat model	Rat	SD	4-5-Month-Old	3-to 6-Month-Old	Bilateral Ovariectomy
492	Raloxifene retards cartilage degradation and improves subchondral bone micro-architecture in ovariectomized rats with patella baja-induced - patellofemoral joint osteoarthritis	Rat	SD	3-Month-Old	3-Month-Old	Ovariectomy
493	MnTBAP inhibits bone loss in ovariectomized rats by reducing mitochondrial oxidative stress in osteoblasts	Rat	SD	6-Month-Old	6-Month-Old	Bilateral Ovariectomy
494	Bu-Shen-Tong-Luo decoction prevents bone loss via inhibition of bone resorption and enhancement of angiogenesis in ovariectomy-induced osteoporosis of rats	Rat	未注明	Unspecified	Unspecified	Bilateral Ovariectomy
495	Dried and free flowing granules of Spinacia oleracea accelerate bone regeneration and alleviate postmenopausal osteoporosis	Rat	SD	3-Month-Old	3-Month-Old	Bilateral Ovariectomy
496	The RIP1–RIP3 Complex Mediates Osteocyte Necroptosis after Ovariectomy in Rats	Rat	SD	16-Week-Old	3-to 6-Month-Old	Bilateral Ovariectomy
497	Effects of electroacupuncture at GB points on markers of osteoporosis and bodyweight in ovariectomised rats	Rat	Wistar	12-Week-Old	3-Month-Old	Bilateral Ovariectomy
498	Andrographolide modulates OPG/RANKL axis to promote osteoblastic differentiation in MC3T3-E1 cells and protects bone loss during estrogen deficiency in rats	Rat	SD	8-Week-Old	8-Week-Old	Bilateral Ovariectomy
499	Cyperus Rotundus L. extract suppresses RANKL-induced osteoclastogenesis through NFATc1/c-fos downregulation and prevent bone loss in OVX-induced osteoporosis rat	Rat	SD	12-Week-Old	3-Month-Old	Bilateral Ovariectomy
500	Abeliophyllum distichum Nakai alleviates postmenopausal osteoporosis in ovariectomized rats and prevents RANKL-induced osteoclastogenesis in vitro	Rat	SD	10-Week-Old	8-to 12-Week-Old	Bilateral Ovariectomy
501	Taurine Activates BMP-2/Wnt3a-Mediated Osteoblast Differentiation and Mineralization via Akt and MAPK Signaling	Rat	Wistar	11-Week-Old	8-to 12-Week-Old	Bilateral Ovariectomy
502	Study of a new bone-targeting titanium implant-bone interface	Rat	SD	8-Week-Old	8-Week-Old	Bilateral Ovariectomy
503	Effects of Icariin on Modulating Gut Microbiota and Regulating Metabolite Alterations to Prevent Bone Loss in Ovariectomized Rat Model	Rat	SD	2-Month-Old	8-Week-Old	Bilateral Ovariectomy
504	Effect of a bisphosphonate and selective estrogen receptor modulator on bone remodeling in streptozotocin-induced diabetes and ovariectomized rat model	Rat	SD	12-Week-Old	3-Month-Old	Bilateral Ovariectomy
505	Effects of bisphosphonates on mandibular condyle of ovariectomized osteoporotic rats using micro-ct and histomorphometric analysis	Rat	SD	6-Month-Old	6-Month-Old	Bilateral Ovariectomy
506	Eldecalcitol prevents endothelial dysfunction in postmenopausal osteoporosis model rats	Rat	SD	12-Week-Old	3-Month-Old	Bilateral Ovariectomy
507	Chronic lead poisoning magnifies bone detrimental effects in an ovariectomized rat model of postmenopausal osteoporosis	Rat	Wistar	3-Month-Old	3-Month-Old	Bilateral Ovariectomy
508	Cyanidin 3-O-β-d-Glucoside Improves Bone Indices	Rat	SD	9-Month-Old	＞6-Month-Old	Bilateral Ovariectomy
509	MiR-373 promotes the osteogenic differentiation of BMSCs from the estrogen deficiency induced osteoporosis	Rat	SD	Unspecified	Unspecified	Bilateral Ovariectomy
510	Experimental research into the potential therapeutic effect of GYY4137 on Ovariectomy-induced osteoporosis	Rat	SD	6-Month-Old	6-Month-Old	Bilateral Ovariectomy
511	Effect of Black Tea Extract and Thearubigins on Osteoporosis in Rats and Osteoclast Formation in vitro	Rat	Wistar	12-Week-Old	3-Month-Old	Bilateral Ovariectomy
512	Dried plum polyphenolic extract combined with vitamin K and potassium restores trabecular and cortical bone in osteopenic model of postmenopausal bone loss	Rat	SD	9-Month-Old	＞6-Month-Old	Bilateral Ovariectomy
513	500-550Calcitonin alleviates hyperalgesia in osteoporotic rats by modulating serotonin transporter activity	Rat	SD	6-Month-Old	6-Month-Old	Bilateral Ovariectomy
514	Comparison of treatment effects of teriparatide and the bisphosphonate risedronate in an aged, osteopenic, ovariectomized rat model under various clinical conditions	Rat	SD	13-Week-Old	3-to 6-Month-Old	Bilateral Ovariectomy
515	The phenolic acids of Agen prunes (dried plums) or Agen prune juice concentrates do not account for the protective action on bone in a rat model of postmenopausal osteoporosis	Rat	Wistar	5-Month-Old	3-to 6-Month-Old	Bilateral Ovariectomy
516	The Effects of Targeted Deliveries of Lovastatin and Tocotrienol on Ossification-Related Gene Expressions in Fracture Healing in an Osteoporosis Rat Model	Rat	SD	Unspecified	Unspecified	Bilateral Ovariectomy
517	Are there differences between Sprague-Dawley and Wistar rats in long-term effects of ovariectomy as a model for postmenopausal osteoporosis?	Rat	SD、Wistar	6-Month-Old	6-Month-Old	Bilateral Ovariectomy
518	Melatonin increases bone mass in normal, perimenopausal, and postmenopausal osteoporotic rats via the promotion of osteogenesis	Rat	SD	13-Week-Old	3-to 6-Month-Old	Bilateral Ovariectomy
519	Ostarine and Ligandrol Improve Muscle Tissue in an Ovariectomized Rat Model	Rat	SD	3-Month-Old	3-Month-Old	Bilateral Ovariectomy
520	MicroRNA expression profiling in an ovariectomized rat model of postmenopausal osteoporosis before and after estrogen treatment	Rat	SD	6-Month-Old	6-Month-Old	Bilateral Ovariectomy
521	Applying vibration in early postmenopausal osteoporosis promotes osteogenic differentiation of bone marrow-derived mesenchymal stem cells and suppresses postmenopausal osteoporosis progression	Rat	SD	3-Month-Old	3-Month-Old	Bilateral Ovariectomy
522	Structural Adaptations in the Rat Tibia Bone Induced by Pregnancy and Lactation Confer Protective Effects Against Future Estrogen Deficiency	Rat	Unspecified	10-Month-Old	＞6-Month-Old	Bilateral Ovariectomy
523	Low plasma PDGF-BB levels are associated with estradiol in postmenopausal osteoporosis: PDGF-BB mediated by estradiol in women	Rat	SD	Unspecified	Unspecified	Bilateral Ovariectomy
524	Lentivirus-TAZ Administration Alleviates Osteoporotic Phenotypes in the Femoral Neck of Ovariectomized Rats	Rat	SD	6-Month-Old	6-Month-Old	Bilateral Ovariectomy
525	The Standardized BHH10 Extract, a Combination of Astragalus membranaceus, Cinnamomum cassia, and Phellodendron amurense, Reverses Bone Mass and Metabolism in a Rat Model of Postmenopausal Osteoporosis	Rat	SD	6-Month-Old	6-Month-Old	Bilateral Ovariectomy
526	Iron accumulation deteriorated bone loss in estrogen-deficient rats	Rat	SD	3-Month-Old	3-Month-Old	Bilateral Ovariectomy
527	QingYan formula extracts protect against postmenopausal osteoporosis in ovariectomized rat model via active ER-dependent MEK/ERK and PI3K/Akt signal pathways	Rat	SD	3-Month-Old	3-Month-Old	Bilateral Ovariectomy
528	Effect of lncRNA AK023948 on rats with postmenopausal osteoporosis <i>via</i> PI3K/AKT signaling pathway	Rat	SD	Unspecified	Unspecified	Bilateral Ovariectomy
529	Sirt1/Foxo Axis Plays a Crucial Role in the Mechanisms of Therapeutic Effects of Erzhi Pill in Ovariectomized Rats	Rat	SD	Unspecified	Unspecified	Bilateral Ovariectomy
530	Osteoprotective effects of low-dose estradiol in combination with G15, G30 is a specific antagonist of GPR<> / GPER in ovariectomy-induced osteoporosis rats	Rat	SD	3-Month-Old	3-Month-Old	Bilateral Ovariectomy
531	The effects of Labisia pumila extracts on bone microarchitecture of ovariectomized-induced osteoporosis rats: A micro-CT analysis	Rat	SD	3-5月	3-to 6-Month-Old	Bilateral Ovariectomy
532	Comparison of Necroptosis With Apoptosis for OVX-Induced Osteoporosis	Rat	SD	16-Week-Old	3-to 6-Month-Old	Bilateral Ovariectomy
533	Selective Estrogen Receptor Modulator-Like Activities of Herba epimedii Extract and its Interactions With Tamoxifen and Raloxifene in Bone Cells and Tissues	Rat	SD	6-Month-Old	6-Month-Old	Bilateral Ovariectomy
534	Overexpression of miR125b Promotes Osteoporosis Through miR-125b-TRAF6 Pathway in Postmenopausal Ovariectomized Rats	Rat	SD	Unspecified	Unspecified	Bilateral Ovariectomy
535	Calcium Bioavailability of Opuntia ficus-indica Cladodes in an Ovariectomized Rat Model of Postmenopausal Bone Loss	Rat	Wistar	2-Month-Old	8-Week-Old	Bilateral Ovariectomy
536	Sargassum integerrimum inhibits oestrogen deficiency and hyperlipidaemia-induced bone loss by upregulating nuclear factor (erythroid-derived 2)-like 2 in female rats	Rat	SD	12-Week-Old	3-Month-Old	Bilateral Ovariectomy
537	Regional variations of jaw bone characteristics in an ovariectomized rat model	Rat	SD	6-Month-Old	6-Month-Old	Bilateral Ovariectomy
538	Combined treatment with cinnamaldehyde and PTH enhances the therapeutic effect on glucocorticoid-induced osteoporosis through inhibiting osteoclastogenesis and promoting osteoblastogenesis	Rat	SD	3-Month-Old	3-Month-Old	Bilateral Ovariectomy
539	Effects of RANKL Knockdown by Virus-like Particle-Mediated RNAi in a Rat Model of Osteoporosis	Rat	SD	3-Month-Old	3-Month-Old	Bilateral Ovariectomy
540	Combined treatment of vitamin K and teriparatide on bone metabolism and biomechanics in rats with osteoporosis	Rat	SD	12-Week-Old	3-Month-Old	Bilateral Ovariectomy
541	Effect of local hIL-10 gene therapy on experimental periodontitis in ovariectomized rats	Rat	SD	3-Month-Old	3-Month-Old	Bilateral Ovariectomy
542	Osteogenic actions of metoprolol in an ovariectomized rat model of menopause	Rat	SD	3-Month-Old	3-Month-Old	Bilateral Ovariectomy
543	Effects of Administration of Amlodipine and Lacidipine on Inflammation-Induced Bone Loss in the Ovariectomized Rat	Rat	Wistar	Unspecified	Unspecified	Bilateral Ovariectomy
544	Calcium-Enriched Pumpkin Affects Serum Leptin Levels and Fat Content in a Rat Model of Postmenopausal Osteoporosis	Rat	Wistar	12-Week-Old	3-Month-Old	Bilateral Ovariectomy
545	MicroRNA-197-3p Inhibits the Osteogenic Differentiation in Osteoporosis by Down-Regulating KLF 10	Rat	SD	Unspecified	Unspecified	Bilateral Ovariectomy
546	Evaluation of toxicity and anti-osteoporosis effect in rats treated with the flavonoids of Psoraleae Fructus	Rat	SD	3-Month-Old	3-Month-Old	Bilateral Ovariectomy
547	The 17β-oestradiol treatment minimizes the adverse effects of protein restriction on bone parameters in ovariectomized Wistar rats	Rat	Wistar	7-Week-Old	4-to 8-Week-Old	Bilateral Ovariectomy
548	630-671Effects of Acupoint Application Therapy with TianGui Powder on Osteoporosis in Ovariectomized Rats through TGF-β1 and Smad2/3 Signaling Pathway	Rat	SD	6-Month-Old	6-Month-Old	Bilateral Ovariectomy
549	LC-MS-based plasma metabolomics reveals metabolic variations in ovariectomy-induced osteoporosis in female Wistar rats	Rat	Wistar	6-Week-Old	4-to 8-Week-Old	Bilateral Ovariectomy
550	Shockwave Therapy Modulates the Expression of BMP2 for Prevention of Bone and Cartilage Loss in the Lower Limbs of Postmenopausal Osteoporosis Rat Model	Rat	SD	6-Week-Old	4-to 8-Week-Old	Bilateral Ovariectomy
551	Negligible Effect of Estrogen Deficiency on Development of Skeletal Changes Induced by Type 1 Diabetes in Experimental Rat Models	Rat	Wistar	3-Month-Old	3-Month-Old	Bilateral Ovariectomy
552	Mechanism of action of cocoa on bone metabolism in calcium- and estrogendeficient rat model of osteoporosis: Evidence for site and dose-related responses and involvement of IGF-I	Rat	SD	5-Month-Old	3-to 6-Month-Old	Bilateral Ovariectomy
553	Effects of 17β-HSD2 inhibition in bones on osteoporosis based on an animal rat model	Rat	SD	28-Week-Old	＞6-Month-Old	Bilateral Ovariectomy
554	Raman spectroscopy as a predictive tool for monitoring osteoporosis therapy in a rat model of postmenopausal osteoporosis	Rat	SD	10-Week-Old	8-to 12-Week-Old	Bilateral Ovariectomy
555	The effect of alendronate sodium on trabecular bone structure in an osteoporotic rat model	Rat	Wistar	2-3-Month-Old	8-to 12-Week-Old	Bilateral Ovariectomy
556	Protective effect of Rhizoma drynariae extract on osteoporosis in ovariectomized rat model	Rat	SD	3-Month-Old	3-Month-Old	Bilateral Ovariectomy
557	Effects of oestrogen deficiency and 17β-estradiol therapy on bone healing in calvarial critical size defects treated with bovine bone graft	Rat	Wistar	3-Month-Old	3-Month-Old	Bilateral Ovariectomy
558	Adipose Tissue-Derived Stem Cells in the Ovariectomy-Induced Postmenopausal Osteoporosis Rat Model	Rat	Wistar	12-Week-Old	3-Month-Old	Bilateral Ovariectomy
559	Jiangu granule ameliorated OVX rats bone loss by modulating gut microbiota-SCFAs-Treg/Th17 axis	Rat	SD	3-Month-Old	3-Month-Old	Bilateral Ovariectomy
560	Effects of Melandrium firmum Rohrbach on RANKL‑induced osteoclast differentiation and OVX rats	Rat	SD	12-Week-Old	3-Month-Old	Bilateral Ovariectomy
561	683-690-9Positive effect of compound amino acid chelated calcium from the shell and skirt of scallop in an ovariectomized rat model of postmenopausal osteoporosis	Rat	SD	3-Month-Old	3-Month-Old	Bilateral Ovariectomy
562	FK506 ameliorates osteoporosis caused by osteoblast apoptosis via suppressing the activated CaN/NFAT pathway during oxidative stress	Rat	Wistar	3-Month-Old	3-Month-Old	Bilateral Ovariectomy
563	Chronic Electrical Stimulation of the Superior Laryngeal Nerve in the Rat: A Potential Therapeutic Approach for Postmenopausal Osteoporosis	Rat	SD	12-Week-Old	3-Month-Old	Bilateral Ovariectomy
564	691-721Morphometric Effects of Whole-Body Vibration on the Bone in a Rat Model of Postmenopausal Osteoporosis	Rat	Wistar	8-Week-Old	8-Week-Old	Bilateral Ovariectomy
565	Orthosiphon stamineus (Misai Kucing) ameliorated postmenopausal osteoporosis in rat model	Rat	SD	Unspecified	Unspecified	Bilateral Ovariectomy
566	LOCALLY DELIVERED ETHYL-2,5-DIHYDROXYBENZOATE USING 3D PRINTED BONE IMPLANT FOR PROMOTION OF BONE REGENERATION IN A OSTEOPOROTIC ANIMAL MODEL	Rat	SD	3-Month-Old	3-Month-Old	Bilateral Ovariectomy
567	Treatment with QiBaoMeiRan, a Chinese herbal formula, prevents bone loss in ovariectomized rat	Rat	SD	10-Week-Old	8-to 12-Week-Old	Bilateral Ovariectomy
568	Ulmus davidiana extract improves lumbar vertebral parameters in ovariectomized osteopenic rats	Rat	SD	Unspecified	Unspecified	Bilateral Ovariectomy
569	Effect of SI-591, a new class of cathepsin K inhibitor with peptidomimetic structure, on bone metabolism in vitro and in vivo	Rat	F344	Unspecified	Unspecified	Bilateral Ovariectomy
570	FAEE exerts a protective effect against osteoporosis by regulating the MAPK signalling pathway	Rat	SD	Unspecified	Unspecified	Bilateral Ovariectomy
571	4D label-free quantitative proteomics analysis to screen potential drug targets of Jiangu Granules treatment for postmenopausal osteoporotic rats	Rat	SD	3-Month-Old	3-Month-Old	Bilateral Ovariectomy
572	Silymarin prevents iron overload induced bone loss by inhibiting oxidative stress in an ovariectomized animal model	Rat	SD	12-Week-Old	3-Month-Old	Bilateral Ovariectomy
573	ED-71 inhibited osteoclastogenesis by enhancing EphrinB2-EphB4 signaling between osteoclasts and osteoblasts in osteoporosis	Rat	Wistar	8-Week-Old	8-Week-Old	Bilateral Ovariectomy
574	Zhuanggu Zhitong Capsule alleviates postmenopausal osteoporosis in ovariectomized rats by regulating autophagy through AMPK/mTOR signaling pathway	Rat	SD	6-Month-Old	6-Month-Old	Bilateral Ovariectomy
575	Quantitative proteomics reveals the effect of Yigu decoction (YGD) on protein expression in bone tissue	Rat	Wistar	12-Week-Old	3-Month-Old	Bilateral Ovariectomy
576	Changes in Bone Metabolism and Antioxidant Defense Systems in Menopause-Induced Rats Fed Bran Extract from Dark Purple Rice (Oryza sativa L. Cv. Superjami)	Rat	SD	12-Week-Old	3-Month-Old	Bilateral Ovariectomy
577	Pinus roxburghii alleviates bone porosity and loss in postmenopausal osteoporosis by regulating estrogen, calcium homeostasis and receptor activator of nuclear factor-κB, osteoprotegerin, cathepsin bone markers	Rat	Wistar	12-14-Week-Old	3-to 6-Month-Old	Bilateral Ovariectomy
578	Systematic analysis of long non-coding RNA and mRNA profiling using RNA sequencing in the femur and muscle of ovariectomized rats	Rat	SD	6-Month-Old	6-Month-Old	Bilateral Ovariectomy
579	Development and characterization of supramolecular calcitonin assembly and assessment of its interactions with the bone remodelling process	Rat	SD	3-Month-Old	3-Month-Old	Bilateral Ovariectomy
580	Amelioration of postmenopausal osteoporosis and anticancer properties of an antioxidant enriched fraction from Hygrophila spinosa T. Anders	Rat	Wistar	Unspecified	Unspecified	Bilateral Ovariectomy
581	Lannea acida A. Rich. (Anacardiaceae) Ethanol Extract Exhibits Estrogenic Effects and Prevents Bone Loss in an Ovariectomized Rat Model of Osteoporosis	Rat	Wistar	10-12-Week-Old	8-to 12-Week-Old	Bilateral Ovariectomy
582	Exenatide preserves trabecular bone microarchitecture in experimental ovariectomized rat model	Rat	SD	Unspecified	Unspecified	Bilateral Ovariectomy
583	A Comparative Study of Actinidia deliciosa and Garcinia mangostana in Ovariectomy-Induced Osteoporosis in Female Wistar Rats	Rat	Wistar	3-Month-Old	3-Month-Old	Bilateral Ovariectomy
584	Equol exerts a protective effect on postmenopausal osteoporosis by upregulating OPG/RANKL pathway	Rat	SD	3-Month-Old	3-Month-Old	Bilateral Ovariectomy
585	Efficacy and Mechanisms of Oleuropein in Postmenopausal Osteoporosis	Rat	SD	3-Month-Old	3-Month-Old	Bilateral Ovariectomy
586	A novel extraction method enhanced the osteogenic and anti-osteoporosis effect of tea extract without any hepatotoxicity in ovariectomized rats	Rat	SD	Unspecified	Unspecified	Bilateral Ovariectomy
587	Soy-whey dual-protein alleviates osteoporosis of ovariectomized rats via regulating bone fat metabolism through gut-liver-bone axis	Rat	Wistar	10-Week-Old	8-to 12-Week-Old	Bilateral Ovariectomy
588	The Brown Algae Ishige sinicola Extract Ameliorates Ovariectomy-Induced Bone Loss in Rats and Suppresses Osteoclastogenesis through Downregulation of NFATc1/c-Fos	Rat	SD	8-Week-Old	8-Week-Old	Bilateral Ovariectomy
589	The cross-talk between matrix metalloproteinase-9, RANKL/OPG system and cardiovascular risk factors in ovariectomized rat model of postmenopausal osteoporosis	Rat	Unspecified	12-Week-Old	3-Month-Old	Bilateral Ovariectomy
590	Could fructan sources in strawberry matrix be more effective as a tool for improvement of bone structure than these compounds added to diet alone? – Study on osteopenic rat model	Rat	Wistar	12-Week-Old	3-Month-Old	Bilateral Ovariectomy
591	A New 1,25 Dihydroxy Vitamin D Analog with Strong Bone Anabolic Activity in OVX Rats with Little or no Bone Resorptive Activity	Rat	SD	4-Month-Old	3-to 6-Month-Old	Bilateral Ovariectomy
592	Red wine polyphenols modulate bone loss in the ovariectomized rat model of postmenopausal osteoporosis	Rat	Wistar	10-Month-Old	＞6-Month-Old	Bilateral Ovariectomy
593	Combination therapy with ONO-KK1-300-01, a cathepsin K inhibitor, and parathyroid hormone results in additive beneficial effect on bone mineral density in ovariectomized rats	Rat	F344	24-Week-Old	6-Month-Old	Bilateral Ovariectomy
594	Eldecalcitol prevented OVX-induced osteoporosis through inhibiting BMSCs senescence by regulating the SIRT1-Nrf2 signa	Rat	SD	8-Week-Old	8-Week-Old	Bilateral Ovariectomy
595	The effect of postmenopausal osteoporosis on subchondral bone pathology in a rat model of knee osteoarthritis	Rat	SD	12-Week-Old	3-Month-Old	Bilateral Ovariectomy
596	Aloe polysaccharide promotes osteogenesis potential of adipose-derived stromal cells via BMP-2/Smads and prevents ovariectomized-induced osteoporosis	Rat	SD	8-Week-Old	8-Week-Old	Bilateral Ovariectomy
597	ZEB1 regulates bone metabolism in osteoporotic rats through inducing POLDIP2 transcription	Rat	SD	12-Week-Old	3-Month-Old	Bilateral Ovariectomy
598	Nanoparticles of naturally occurring PPAR- inhibitor betulinic acid ameliorates bone marrow adiposity and pathological bone loss in ovariectomized rats via Wnt/尾-catenin pathway	Rat	SD	Unspecified	Unspecified	Bilateral Ovariectomy
599	Jiawei Yanghe Decoction Regulates Bone-Lipid Balance through the BMP-SMAD Signaling Pathway to Promote Osteogenic Differentiation of Bone Mesenchymal Stem Cells	Rat	SD	2-Month-Old	8-Week-Old	Bilateral Ovariectomy
600	Suppression of high bone remodelling by E’Jiao in ovariectomised rats	Rat	SD	3-Month-Old	3-Month-Old	Bilateral Ovariectomy
601	Effects of ferric ammonium citrate on iron accumulation, bone turnover and bone density in ovariectomized rat models with osteoporosis	Rat	SD	3-Month-Old	3-Month-Old	Bilateral Ovariectomy
602	The effect of table olive wastewater extract administration on the adult ovariectomised rat model of osteoporosis	Rat	SD	3-Month-Old	3-Month-Old	Bilateral Ovariectomy
603	Osteoprotective Effects in Postmenopausal Osteoporosis Rat Model: Oral Tocotrienol vs. Intraosseous Injection of Tocotrienol-Poly Lactic-Co-Glycolic Acid Combination	Rat	SD	3-5月	3-to 6-Month-Old	Bilateral Ovariectomy
604	The phytoestrogen glabrene prevents osteoporosis in ovariectomized rats through upregulation of the canonical Wnt/β-catenin signaling pathway	Rat	SD	12-Week-Old	3-Month-Old	Bilateral Ovariectomy
605	Effect of silicon supplementation on bone and mineral (calcium, magnesium, and silicon) status in ovariectomized rats fed with low- and high-calcium diet	Rat	Wistar	7-Week-Old	4-to 8-Week-Old	Bilateral Ovariectomy
606	Antipostmenopausal effects of Stauntonia hexaphylla and Vaccinium bracteatum fruit combination in estrogen-deficient rats	Rat	SD	12-Week-Old	3-Month-Old	Bilateral Ovariectomy
607	Evaluation of Epimedium brevicornum Maxim extract for anti-osteoporosis activity in rats	Rat	SD	3-Month-Old	3-Month-Old	Bilateral Ovariectomy
608	Long-Term Oral Toxicity and Anti-osteoporotic Effect of Sintered Dicalcium Pyrophosphate in Rat Model of Postmenopausal Osteoporosis	Rat	Wistar	10-11-Week-Old	8-to 12-Week-Old	Bilateral Ovariectomy
609	Aikeqing, a kidney- and spleen-tonifying compound Chinese medicine granule, prevented ovariectomy-induced bone loss in rats via the suppression of osteoclastogenesis	Rat	SD	6-8-Month-Old	＞6-Month-Old	Bilateral Ovariectomy
610	Effects of ligandrol as a selective androgen receptor modulator in a rat model for osteoporosis	Rat	SD	3-Month-Old	3-Month-Old	Bilateral Ovariectomy
611	Hmga1-overexpressing lentivirus protects against osteoporosis by activating the Wnt/β-catenin pathway in the osteogenic differentiation of BMSCs	Rat	Wistar	22周龄	3-to 6-Month-Old	Bilateral Ovariectomy
612	Anti-osteoporosis mechanism of resistance exercise in ovariectomized rats based on transcriptome analysis: a pilot study	Rat	SD	9-Week-Old	8-to 12-Week-Old	Bilateral Ovariectomy
613	Effects of 10-Hydroxy-2-decenoic Acid and 10-Hydroxydecanoic Acid in Royal Jelly on Bone Metabolism in Ovariectomized Rats: A Pilot Study	Rat	Wistar	8-Week-Old	8-Week-Old	Bilateral Ovariectomy
614	851-919Effects of soybean isoflavone aglycone on osteoporosis in ovariectomized rats	Rat	SD	7-Week-Old	4-to 8-Week-Old	Bilateral Ovariectomy
615	Bone marrow fatty acids affect osteoblastic differentiation through miR-92b-3p in the early stages of postmenopausal osteoporosis	Rat	SD	3-Month-Old	3-Month-Old	Bilateral Ovariectomy
616	Enzymatic preparation of chondroitin sulfate oligosaccharides and its alleviating effect on ovariectomy-induced osteoporosis in rats	Rat	SD	Unspecified	Unspecified	Bilateral Ovariectomy
617	Diosgenin reduces bone loss through the regulation of gut microbiota in ovariectomized rats	Rat	SD	9-10-Week-Old	8-to 12-Week-Old	Bilateral Ovariectomy
618	Effect of pumpkin enriched with calcium lactate on iron status in an animal model of postmenopausal osteoporosis	Rat	Wistar	12-Week-Old	3-Month-Old	Bilateral Ovariectomy
619	SCIMP: A Novel Targeted Gene for Postmenopausal Osteoporosis Progression	Rat	SD	6-Month-Old	6-Month-Old	Bilateral Ovariectomy
620	Yeast Hydrolysate and Postmenopausal Osteoporosis	Rat	SD	12-Week-Old	3-Month-Old	Bilateral Ovariectomy
621	Involvement of PI3K/Akt/β-catenin signaling in schisandrin B-mitigated bone deterioration in an experimental rat model of estrogen deficiency	Rat	SD	2-Month-Old	8-Week-Old	Bilateral Ovariectomy
622	The Effect of Ceratonia siliqua Supplement on Bone Mineral Density in Ovariectomy-induced Osteoporosis in Rats	Rat	Wistar	3-Month-Old	3-Month-Old	Bilateral Ovariectomy
623	Overall adjustment acupuncture improves osteoporosis and exerts an endocrine-modulating effect in ovariectomized rats	Rat	SD	6-Month-Old	6-Month-Old	Bilateral Ovariectomy
624	SIRT1/Notch1 signal axis involves in the promoting effect of Segetalin B on bone formation	Rat	SD	4-6-Week-Old	4-to 8-Week-Old	Bilateral Ovariectomy
625	Combined Therapy of Yishen Zhuanggu Decoction and Caltrate D600 Alleviates Postmenopausal Osteoporosis by Targeting FoxO3a and Activating the Wnt/β-Catenin Pathway	Rat	SD	3-Month-Old	3-Month-Old	Bilateral Ovariectomy
626	The Mechanisms of Action of Zuogui Pill on Osteoporosis in Ovariectomized Rats	Rat	SD	6-Month-Old	6-Month-Old	Bilateral Ovariectomy
627	Advanced oxidation protein products accelerated the bone loss and weakened bone strength in ovariectomised rats	Rat	SD	8-Week-Old	8-Week-Old	Bilateral Ovariectomy
628	Daily supplement of sesame oil prevents postmenopausal osteoporosis via maintaining serum estrogen and aromatase levels in rats	Rat	SD	12-Week-Old	3-Month-Old	Bilateral Ovariectomy
629	Trehalose delays postmenopausal osteoporosis by enhancing AKT/TFEB pathway‑dependent autophagy flow in rats	Rat	SD	6-Week-Old	4-to 8-Week-Old	Bilateral Ovariectomy
630	The effect of black cohosh extract and risedronate coadministration on bone health in an ovariectomized rat model	Rat	SD	6-Month-Old	6-Month-Old	Bilateral Ovariectomy
631	Cucumber seed polypeptides regulate RANKL-induced osteoclastogenesis through OPG/RANKL/RANK and NF-κB	Rat	SD	6-Month-Old	6-Month-Old	Bilateral Ovariectomy
632	Neuropeptide Y-Mediated Gut Microbiota Alterations Aggravate Postmenopausal Osteoporosis	Rat	SD	12-Week-Old	3-Month-Old	Bilateral Ovariectomy
633	Zhuanggu Shubi ointment mediated the characteristic bacteria-intestinal mucosal barrier-bone metabolism axis to intervene in postmenopausal osteoporosis	Rat	SD	10-Week-Old	8-to 12-Week-Old	Bilateral Ovariectomy
634	Effects of stepwise administration of osteoprotegerin and parathyroid hormone-related peptide DNA vectors on bone formation in ovariectomized rat model	Rat	SD	12-Week-Old	3-Month-Old	Bilateral Ovariectomy
635	Siwu decoction exerts a phytoestrogenic osteoprotective effect on postmenopausal osteoporosis via the estrogen receptor/phosphatidylinositol 3-kinase/serine/threonine protein kinase pathway	Rat	F344	5-Week-Old	4-to 8-Week-Old	Drug-induced Modeling (4-Vinylcyclohexene Dioxide, an Ovarian Toxic Drug)
636	Targeting the Role of PRME in Regulating Bone Remodelling During Postmenopausal Osteoporosis	Rat	SD	6-Month-Old	6-Month-Old	Bilateral Ovariectomy
637	101-150-37-2Glycolithocholic acid increases the frequency of circulating Tregs through constitutive androstane receptor to alleviate postmenopausal osteoporosis	Rat	SD	6-Month-Old	6-Month-Old	Bilateral Ovariectomy
638	lncTIMP3 promotes osteogenic differentiation of bone marrow mesenchymal stem cells via miR-214/Smad4 axis to relieve postmenopausal osteoporosis	Rat	SD	7-Month-Old	＞6-Month-Old	Bilateral Ovariectomy
639	A Multifunctional Therapeutic Strategy Using P7C3 as A Countermeasure Against Bone Loss and Fragility in An Ovariectomized Rat Model of Postmenopausal Osteoporosis	Rat	SD	8-9-Week-Old	8-to 12-Week-Old	Bilateral Ovariectomy
640	MiR-210 promotes bone formation in ovariectomized rats by regulating osteogenic/adipogenic differentiation of bone marrow mesenchymal stem cells through downregulation of EPHA2	Rat	SD	6-Week-Old	4-to 8-Week-Old	Bilateral Ovariectomy
641	Catalpol attenuates osteoporosis in ovariectomized rats through promoting osteoclast apoptosis via the Sirt6-ERα-FasL axis	Rat	Unspecified	8-Week-Old	8-Week-Old	Bilateral Ovariectomy
642	Jiangu granules ameliorate postmenopausal osteoporosis via rectifying bone homeostasis imbalance: A network pharmacology analysis based on multi-omics validation	Rat	SD	3-Month-Old	3-Month-Old	Bilateral Ovariectomy
643	Cyclosporine a inhibits bone regeneration and induces bone loss in a rat model	Rat	SD	3-Month-Old	3-Month-Old	Bilateral Ovariectomy
644	Trehalose Rescues Postmenopausal Osteoporosis Induced by Ovariectomy through Alleviating Osteoblast Pyroptosis via Promoting Autophagy	Rat	SD	8-Week-Old	8-Week-Old	Bilateral Ovariectomy
645	Exploring the boost of steaming with wine on Ligustri Lucidi Fructus in treating postmenopausal osteoporosis based on superior “multi-component structure” and iron/bone metabolism coregulation	Rat	SD	3-Month-Old	3-Month-Old	Bilateral Ovariectomy
646	Glial maturation factor-β deficiency prevents oestrogen deficiency-induced bone loss by remodelling the actin network to suppress adipogenesis of bone marrow mesenchymal stem cells	Rat	SD	8-Week-Old	8-Week-Old	Bilateral Ovariectomy
647	MiR-210 improves postmenopausal osteoporosis in ovariectomized rats through activating VEGF/Notch signaling pathway	Rat	SD	6-Week-Old	4-to 8-Week-Old	Bilateral Ovariectomy
648	Alamandine attenuates ovariectomy-induced osteoporosis by promoting osteogenic differentiation via AMPK/eNOS axis	Rat	SD	8-Week-Old	8-Week-Old	Bilateral Ovariectomy
649	Fish Oil Consumption: Its Effects on Bone and Blood Parameters of the Ovariectomized Rat Model of Osteopenia	Rat	Wistar	10-Month-Old	＞6-Month-Old	Bilateral Ovariectomy
650	Mijiao formula regulates NAT10-mediated Runx2 mRNA ac4C modification to promote bone marrow mesenchymal stem cell osteogenic differentiation and improve osteoporosis in ovariectomized rats	Rat	SD	14-Week-Old	3-to 6-Month-Old	Bilateral Ovariectomy
651	Evaluation of the Effects of Pistacia atlantica Desf. Oleo-Gum-Resin and Its Nanocapsulated Form on Biomechanical Properties and Bone Density in a Rat Model of Ovariectomy-Induced Osteoporosis	Rat	SD	3-Month-Old	3-Month-Old	Bilateral Ovariectomy
652	Effects of Diode Laser Irradiation on Bone Formation in the Tibiae of Estrogen-deficient Rats	Rat	SD	10-Week-Old	8-to 12-Week-Old	Bilateral Ovariectomy
653	Buqi-Tongluo Decoction inhibits osteoclastogenesis and alleviates bone loss in ovariectomized rats by attenuating NFATc1, MAPK, NF-κB signaling	Rat	SD	Unspecified	Unspecified	Bilateral Ovariectomy
654	LPL-RH suppresses bone loss in ovariectomised rat models	Rat	SD	10-Week-Old	8-to 12-Week-Old	Bilateral Ovariectomy
655	Unveiling the role of melatonin-related gene CSNK1D in osteoclastogenesis and its implications for osteoporosis treatment	Rat	SD	12-Week-Old	3-Month-Old	Bilateral Ovariectomy
656	Exploring the anti-osteoporosis potential of Petroselinum crispum (Mill.) Fuss extract employing experimentally ovariectomized rat model and network pharmacology approach	Rat	Unspecified	Unspecified	Unspecified	Bilateral Ovariectomy
657	The crucial role of beta-catenin in the osteoprotective effect of semaglutide in an ovariectomized rat model of osteoporosis	Rat	SD	6-Week-Old	4-to 8-Week-Old	Bilateral Ovariectomy
658	Lactobacillus rhamnosus GG ameliorates osteoporosis in ovariectomized rats by regulating the Th17/Treg balance and gut microbiota structure	Rat	SD	3-Month-Old	3-Month-Old	Bilateral Ovariectomy
659	Mir-381-3p aggravates ovariectomy-induced osteoporosis by inhibiting osteogenic differentiation through targeting KLF5/Wnt/β-catenin signaling pathway	Rat	SD	12-Week-Old	3-Month-Old	Bilateral Ovariectomy
660	Longbie capsules reduce bone loss in the subchondral bone of rats with comorbid osteoporosis and osteoarthritis by regulating metabolite alterations	Rat	SD	1-Month-Old	4-to 8-Week-Old	Bilateral Ovariectomy
661	Based on NF-κB and Notch1/Hes1 Signaling Pathways, the Mechanism of Artesunate on Inflammation in Osteoporosis in Ovariectomized Rats was Investigated	Rat	SD	6-Week-Old	4-to 8-Week-Old	Bilateral Ovariectomy
