# Supplementary material for: Determination of appropriate time for establishing a model of postmenopausal osteoporosis induced by bilateral oophorectomy: From bibliometric analysis to animal experiment
Source: PLoS One. 2025 Dec 4;20(12):e0336703. doi: 10.1371/journal.pone.0336703 (PMC12677515; doi:10.1371/journal.pone.0336703)
Supplement: S1 File — (ZIP) [file pone.0336703.s001.zip › Supporting Information Captions/S1_Data_Bibliometric_analysis/model species selection.xlsx]

## Sheet: Sheet1
Species	Count	Percentage
C57BL/6j mice	296	0.443114
Balb/c mice	28	0.0419162
ICR mice	28	0.0419162
Gene-cdited mice	25	0.0374251
C3H/He mice	9	0.0134731
Other species of mice	14	0.0209581
SD rats	197	0.29491
Wistar rats	54	0.0808383
F344 rats	3	0.00449102
Rat species not specified	7	0.010479
Other species of animal	7	0.010479
total	668
