# Supplementary material for: Determination of appropriate time for establishing a model of postmenopausal osteoporosis induced by bilateral oophorectomy: From bibliometric analysis to animal experiment
Source: PLoS One. 2025 Dec 4;20(12):e0336703. doi: 10.1371/journal.pone.0336703 (PMC12677515; doi:10.1371/journal.pone.0336703)
Supplement: S1 File — (ZIP) [file pone.0336703.s001.zip › Supporting Information Captions/S1_Data_Bibliometric_analysis/The age classification of C57BL6j mice.xlsx]

## Sheet: Sheet1
Age Group	Count	Percentage
3-6 weeks old	12	0.03
6 weeks old	40	0.1
6-8 weeks old	35	0.0875
8 weeks old	139	0.3475
8-12 weeks old	61	0.1525
3 months old	62	0.155
>3 months old	23	0.0575
Age not specified	28	0.07
Total	400	1
