# Supplementary material for: Determination of appropriate time for establishing a model of postmenopausal osteoporosis induced by bilateral oophorectomy: From bibliometric analysis to animal experiment
Source: PLoS One. 2025 Dec 4;20(12):e0336703. doi: 10.1371/journal.pone.0336703 (PMC12677515; doi:10.1371/journal.pone.0336703)
Supplement: S1 File — (ZIP) [file pone.0336703.s001.zip › Supporting Information Captions/S2_Data_Estrogen Level_analysis/The periodic changes in E2 levels in mice across the 4-week, 6-week, 8-week, 10-week, and 12-week age groups.xlsx]

## Sheet: Sheet1
	4 week
		Interestrus	proestrus	estrus	postestrus
	4w1	36.6375	24.1345	21.94	23.5001
	4w2	45.5354	30.4109	46.309	52.6762
	4w3	36.3862	36.6375	16.6222	27.565
	4w4	59.6768	54.3591	57.2592	59.2696
	mean	44.559	36.3855	35.5326	40.7527
	SD	10.9399	13.0243	19.4125	17.857
	mean ± SD	44.5590±10.9399	36.3855±13.0243	35.5326±19.4125	40.7527±17.8570
	6 week
		Interestrus	proestrus	estrus	postestrus
	4w1	26.1834	42.5084	32.0541	47.877
	4w2	48.3817	104.28	56.6246	26.6226
	4w3	61.1566	64.4409	36.3235	29.3163
	4w4	19.3706	6.74027	21.5584	9.24011
	mean	38.7731	54.4924	36.6401	28.264
	SD	19.3933	40.8317	14.6966	15.8154
	mean ± SD	38.7731±19.3933	54.4924±40.8317	36.6401±14.6966	28.2640±15.8154
	8 week
		Interestrus	proestrus	estrus	postestrus
	4w1	6.85538	60.3098	48.5627	39.6434
	4w2	13.9625	35.9622	22.5518	11.9633
	4w3	27.9165	77.1533	55.7123	39.1228
	4w4	8.07569	77.4623	42.3775	53.3876
	mean	14.2025	62.7219	42.3011	36.0293
	SD	9.65489	19.5572	14.249	17.3504
	mean ± SD	14.2025±9.6549	62.7219±19.5572	42.3011±14.2490	36.0293±17.3504
	10 week
		Interestrus	proestrus	estrus	postestrus
	4w1	7.00025	146.847	107.01	89.5879
	4w2	8.16659	44.8257	26.4071	16.6562
	4w3	10.9276	61.2691	38.8546	27.7127
	4w4	6.62587	113.319	84.6158	26.4932
	mean	8.18008	107.145	64.2219	40.1125
	SD	1.94565	43.1219	37.9482	33.3529
	mean ± SD	8.1801±1.9456	107.1453±43.1219	64.2219±37.9482	40.1125±33.3529
	12 week
		Interestrus	proestrus	estrus	postestrus
	4w1	36.4829	59.1062	46.8933	29.5253
	4w2	26.5063	51.6645	26.6057	16.0708
	4w3	22.4633	65.0609	44.2846	36.6621
	4w4	10.2798	39.0408	24.6075	17.6132
	mean	23.9331	53.7181	35.5978	24.9678
	SD	10.8427	11.215	11.6145	9.84507
	mean ± SD	23.9331±10.8427	53.7181±11.2150	35.5978±11.6145	24.9678±9.8451
