# Supplementary material for: Determination of appropriate time for establishing a model of postmenopausal osteoporosis induced by bilateral oophorectomy: From bibliometric analysis to animal experiment
Source: PLoS One. 2025 Dec 4;20(12):e0336703. doi: 10.1371/journal.pone.0336703 (PMC12677515; doi:10.1371/journal.pone.0336703)
Supplement: S1 File — (ZIP) [file pone.0336703.s001.zip › Supporting Information Captions/S3_Data_MicroCT_quantification/MicroCT_quantification.xlsx]

## Sheet: Sheet1
Description	Percent bone volume	mean	SD	mean±SD	Trabecular number	mean	SD	mean±SD	Bone mineral density	mean	SD	mean±SD
Abbreviation	BV/TV				Tb.N				BMD
Unit	%				1/mm				g/cm^3
09r-sham	6.02331	6.51675	1.61213	6.52±1.61	1.04057	1.13952	0.271452	1.14±0.27	0.0990596	0.100474	0.0140355	0.1±0.01
25r-sham	5.20901				0.931417				0.0871987
10r-sham	8.31793				1.44656				0.115163
11r-6week	2.28504	3.59807	1.1698	3.6±1.17	0.183632	0.556741	0.323932	0.56±0.32	0.105894	0.0854491	0.0177284	0.09±0.02
16r-6week	3.98002				0.720397				0.0761286
22r-6week	4.52916				0.766194				0.0743251
2r-9week	2.01062	1.96686	0.61845	1.97±0.62	0.360965	0.346472	0.0730445	0.35±0.07	0.0552079	0.0539835	0.00711827	0.05±0.01
3r-9week	1.32769				0.267268				0.0463325
5r-9week	2.56226				0.411184				0.0604102
12r-12week	2.76407	2.4601	0.64321	2.46±0.64	0.489925	0.43902	0.122181	0.44±0.12	0.0581806	0.0471172	0.0110469	0.05±0.01
14r-12week	1.72125				0.299616				0.0360869
15r-12week	2.895				0.527518				0.047084
