# Supplementary material for: Determination of appropriate time for establishing a model of postmenopausal osteoporosis induced by bilateral oophorectomy: From bibliometric analysis to animal experiment
Source: PLoS One. 2025 Dec 4;20(12):e0336703. doi: 10.1371/journal.pone.0336703 (PMC12677515; doi:10.1371/journal.pone.0336703)
Supplement: S1 File — (ZIP) [file pone.0336703.s001.zip › Supporting Information Captions/S4_Data_Markers of Bone Metabolism/Markers of Bone Metabolism.xlsx]

## Sheet: TRACP-5b
	Sample Name	OD value	Concentration of Mouse Tartrate-Resistant Acid Phosphatase 5b (TRACP5b)（ng/L）	Concentration	mean	SD	mean±SD
	09-1	0.253	88.5417	84.375	87.2299	6.18681	87.23±6.19
	09-2	0.244	82.2917
	09-3	0.244	82.2917
	10-1	0.259	92.7083	82.9861
	10-2	0.235	76.0417
	10-3	0.241	80.2083
	25-1	0.252	87.8472	94.3287
	25-2	0.262	94.7917
	25-3	0.27	100.347
	11-1	0.249	85.7639	86.9213	89.5448	3.77061	89.54±3.77
	11-2	0.258	92.0139
	11-3	0.245	82.9861
	16-1	0.264	96.1806	93.8657
	16-2	0.262	94.7917
	16-3	0.256	90.625
	22-1	0.254	89.2361	87.8472
	22-2	0.257	91.3194
	22-3	0.245	82.9861
	C1-1	0.396	187.847	185.995	175.424	9.60113	175.42±9.6
	C1-2	0.39	183.681
	C1-3	0.394	186.458
	C3-1	0.373	171.875	173.032
	C3-2	0.378	175.347
	C3-3	0.373	171.875
	C5-1	0.374	172.569	167.245
	C5-2	0.361	163.542
	C5-3	0.364	165.625
	B12-1	0.388	182.292	186.921	190.239	11.3646	190.24±11.36
	B12-2	0.402	192.014
	B12-3	0.394	186.458
	B14-1	0.417	202.431	202.894
	B14-2	0.424	207.292
	B14-3	0.412	198.958
	B15-1	0.388	182.292	180.903
	B15-2	0.386	180.903
	B15-3	0.384	179.514

## Sheet: BALP
Sample Name	OD value	Concentration of Mouse Bone Alkaline Phosphatase (BALP)（ug/L）	Concentration	mean	SD	mean±SD
sham-09-1	0.382	20.9595	20.8632	20.4136	0.812301	20.41±0.81
sham-09-2	0.386	21.1908
sham-09-3	0.373	20.4393
sham-10-1	0.382	20.9595	20.9017
sham-10-2	0.38	20.8439
sham-10-3	0.381	20.9017
sham-25-1	0.356	19.4566	19.4759
sham-25-2	0.369	20.2081
sham-25-3	0.344	18.763
6-week model-11-1	0.371	20.3237	20.4393	20.9403	0.555435	20.94±0.56
6-week model-11-2	0.37	20.2659
6-week model-11-3	0.378	20.7283
6-week model-16-1	0.372	20.3815	20.8439
6-week model-16-2	0.382	20.9595
6-week model-16-3	0.386	21.1908
6-week model-22-1	0.392	21.5376	21.5376
6-week model-22-2	0.391	21.4798
6-week model-22-3	0.393	21.5954
9-week model-C1-1	0.272	14.6012	14.1002	13.9139	0.777984	13.91±0.78
9-week model-C1-2	0.258	13.7919
9-week model-C1-3	0.26	13.9075
9-week model-C3-1	0.251	13.3873	13.0597
9-week model-C3-2	0.244	12.9827
9-week model-C3-3	0.241	12.8092
9-week model-C5-1	0.278	14.948	14.5819
9-week model-C5-2	0.263	14.0809
9-week model-C5-3	0.274	14.7168
12-week model-B12-1	0.236	12.5202	12.5588	12.6166	0.858878	12.62±0.86
12-week model-B12-2	0.24	12.7514
12-week model-B12-3	0.234	12.4046
12-week model-B14-1	0.227	12	11.7881
12-week model-B14-2	0.226	11.9422
12-week model-B14-3	0.217	11.422
12-week model-B15-1	0.255	13.6185	13.5029
12-week model-B15-2	0.249	13.2717
12-week model-B15-3	0.255	13.6185
